# Supplementary material for: U–Pb dating of volcaniclastic deposits from the Sinj Basin: implications for provenance and the tectono-sedimentary evolution of the External Dinarides
Source: Int J Earth Sci. 2026 Apr 11;115(2):27. doi: 10.1007/s00531-026-02567-w (PMC13070079; doi:10.1007/s00531-026-02567-w)
Supplement: Supplementary file 2 — Supplementary file2 (XLSX 76015 KB) [file 531_2026_2567_MOESM2_ESM.xlsx]

## Sheet: PlotDat1
Source sheet	U-Pb Table	236.295	0.0461347	429.824	0.0463941	322.243	0.0464908	257.695	0.0465877	214.662	0.046685	183.925	0.0467826	160.872	0.0468804	150	0.0468744	150	0.0467916	150	0.0469572	644.142	0.0462371	354.014	0.04	241.056	0.0461347	383.873	0.0500457	398.876	0.0486356	388.191	0.0511372	382.455	0.0478677	361.388	0.0510118	421.513	0.0489009	348.265	0.0498172	396.364	0.0512782	419.66	0.0485402	427.969	0.0461423	421.382	0.0472532
Plot name	Concordia0	374.813	0.0500457	429.801	0.0464135	322.226	0.0465103	257.681	0.0466073	214.651	0.0467047	183.915	0.0468024	160.863	0.0469003	150	0.0468744	150	0.0467916	150	0.0469572	429.261	0.0463333	379.028	0.085	240.863	0.0466634	383.675	0.0505675	398.604	0.0489868	387.992	0.0516942	382.191	0.0481996	361.199	0.0516886	421.335	0.0494099	348.035	0.0506332	396.182	0.0518743	419.479	0.0490876	427.689	0.0465689	421.196	0.0476534
Plot Type	1	392.157	0.0486356	429.735	0.0464264	322.176	0.0465233	257.641	0.0466204	214.618	0.0467179	183.887	0.0468156	160.838	0.0469136	153.719	0.0468542	153.719	0.0467714	153.719	0.0469369	321.821	0.0464299			240.3	0.0471493	383.09	0.0510665	397.809	0.0493095	387.403	0.0522269	381.41	0.0485169	360.64	0.0523358	420.811	0.0498967	347.363	0.0513832	395.645	0.0524444	418.942	0.0496111	426.871	0.0469609	420.647	0.048036
1st free col	167	379.075	0.0511372	429.63	0.0464318	322.097	0.0465287	257.578	0.0466259	214.565	0.0467234	183.842	0.0468212	160.799	0.0469192	157.626	0.0468339	157.626	0.0467513	157.626	0.0469166	257.357	0.0465267			239.413	0.0475529	382.143	0.0515209	396.557	0.0495776	386.45	0.0527119	380.147	0.0488059	359.735	0.0529251	419.962	0.0503399	346.304	0.0520063	394.776	0.0529635	418.074	0.0500878	425.582	0.0472866	419.759	0.0483845
Sigma Level	2	370.37	0.0478677	429.495	0.0464292	321.996	0.0465261	257.497	0.0466234	214.498	0.0467209	183.784	0.0468187	160.749	0.0469168	161.736	0.0468137	161.736	0.0467311	161.736	0.0468963	214.381	0.0466238			238.273	0.0478417	380.875	0.0519109	394.948	0.0497694	385.175	0.0531281	378.457	0.0490539	358.525	0.0534308	418.826	0.0507203	344.943	0.052452	393.612	0.0534089	416.912	0.0504969	423.926	0.0475196	418.57	0.0486835
Absolute Errs	FALSE	352.734	0.0510118	429.341	0.0464189	321.881	0.0465158	257.405	0.046613	214.421	0.0467105	183.718	0.0468082	160.691	0.0469063	166.066	0.0467935	166.066	0.046711	166.066	0.046876	183.684	0.0467212			236.972	0.0479922	379.343	0.0522193	393.113	0.0498694	383.633	0.0534573	376.413	0.04925	357.061	0.0538308	417.453	0.0510211	343.392	0.0526843	392.206	0.0537612	415.507	0.0508204	422.037	0.047641	417.132	0.04892
Symbol Type	1	413.394	0.0489009	429.181	0.0464016	321.761	0.0464984	257.309	0.0465956	214.341	0.046693	183.649	0.0467908	160.631	0.0468888	170.633	0.0467733	170.633	0.0466909	170.633	0.0468558	160.661	0.0468189			235.617	0.0479922	377.612	0.0524327	391.201	0.0498694	381.892	0.0536851	374.105	0.0493858	355.408	0.0541075	415.903	0.0512293	341.774	0.0526843	390.618	0.054005	413.92	0.0510443	420.068	0.047641	415.509	0.0490836
Inverse Plot	TRUE	342.583	0.0498172	429.027	0.0463788	321.646	0.0464755	257.217	0.0465726	214.264	0.04667	183.584	0.0467677	160.573	0.0468657	175.458	0.0467531	175.458	0.0466708	175.458	0.0468355	IsoLine	IsoLine			234.317	0.0478417	375.76	0.0525418	389.366	0.0497694	380.028	0.0538016	371.634	0.0494551	353.638	0.054249	414.243	0.0513357	340.223	0.052452	388.917	0.0541296	412.222	0.0511587	418.18	0.0475196	413.77	0.0491673
Color Plot	TRUE	388.048	0.0512782	428.893	0.0463523	321.545	0.046449	257.136	0.0465459	214.197	0.0466432	183.526	0.0467408	160.523	0.0468387	180.563	0.046733	180.563	0.0466507	180.563	0.0468153					233.177	0.0475529	373.866	0.0525418	387.757	0.0495776	378.122	0.0538016	369.107	0.0494551	351.829	0.054249	412.545	0.0513357	338.862	0.0520063	387.179	0.0541296	410.485	0.0511587	416.523	0.0472866	411.993	0.0491673
3D plot	FALSE	411.353	0.0485402	428.788	0.0463242	321.466	0.0464208	257.073	0.0465177	214.144	0.0466149	183.481	0.0467124	160.483	0.0468101	185.972	0.0467128	185.972	0.0466306	185.972	0.046795					232.289	0.0471493	372.013	0.0524327	386.505	0.0493095	376.258	0.0536851	366.636	0.0493858	350.059	0.0541075	410.885	0.0512293	337.803	0.0513832	385.478	0.054005	408.786	0.0510443	415.234	0.0469609	410.255	0.0490836
Linear	FALSE	421.053	0.0461423	428.721	0.0462969	321.416	0.0463934	257.033	0.0464902	214.111	0.0465873	183.452	0.0466846	160.458	0.0467823	191.715	0.0466927	191.715	0.0466105	191.715	0.0467748					231.726	0.0466634	370.282	0.0522193	385.71	0.0489868	374.517	0.0534573	364.328	0.04925	348.406	0.0538308	409.335	0.0510211	337.131	0.0506332	383.89	0.0537612	407.2	0.0508204	414.417	0.0465689	408.632	0.04892
Data Range	AC10:AG116	412.882	0.0472532	428.698	0.0462726	321.399	0.046369	257.019	0.0464656	214.099	0.0465626	183.443	0.0466599	160.45	0.0467574	197.823	0.0466726	197.823	0.0465905	197.823	0.0467546					231.534	0.0461347	368.75	0.0519109	385.438	0.0486356	372.975	0.0531281	362.284	0.0490539	346.943	0.0534308	407.962	0.0507203	336.901	0.0498172	382.484	0.0534089	405.795	0.0504969	414.136	0.0461423	407.194	0.0486835
Filled Symbols	FALSE	391.083	0.0636205	428.721	0.0462532	321.416	0.0463494	257.033	0.046446	214.111	0.0465429	183.452	0.0466401	160.458	0.0467375	204.332	0.0466524	204.332	0.0465704	204.332	0.0467344					231.726	0.0456061	367.483	0.0515209	385.71	0.0482845	371.7	0.0527119	360.594	0.0488059	345.732	0.0529251	406.826	0.0503399	337.131	0.0490011	381.321	0.0529635	404.633	0.0500878	414.417	0.0457158	406.005	0.0483845
ConcAge	FALSE	357.91	0.0589508	428.788	0.0462402	321.466	0.0463364	257.073	0.0464329	214.144	0.0465297	183.481	0.0466268	160.483	0.0467242	211.282	0.0466323	211.282	0.0465504	211.282	0.0467142					232.289	0.0451202	366.536	0.0510665	386.505	0.0479618	370.747	0.0522269	359.331	0.0485169	344.827	0.0523358	405.977	0.0498967	337.803	0.0482511	380.451	0.0524444	403.765	0.0496111	415.234	0.0453237	405.117	0.048036
ConcSwap	TRUE	385.505	0.0483699	428.893	0.0462348	321.545	0.046331	257.136	0.0464274	214.197	0.0465242	183.526	0.0466212	160.523	0.0467186	218.721	0.0466122	218.721	0.0465304	218.721	0.0466941					233.177	0.0447166	365.95	0.0505675	387.757	0.0476937	370.159	0.0516942	358.55	0.0481996	344.268	0.0516886	405.453	0.0494099	338.862	0.0476281	379.914	0.0518743	403.228	0.0490876	416.523	0.044998	404.567	0.0476534
1st Symbol-row	1	408.664	0.0476596	429.027	0.0462374	321.646	0.0463336	257.217	0.04643	214.264	0.0465267	183.584	0.0466238	160.573	0.0467211	226.702	0.0465922	226.702	0.0465104	226.702	0.0466739					234.317	0.0444278	365.752	0.0500457	389.366	0.0475019	369.959	0.0511372	358.286	0.0478677	344.079	0.0510118	405.275	0.0489009	340.223	0.0471823	379.732	0.0512782	403.046	0.0485402	418.18	0.044765	404.382	0.0472532
		412.371	0.0482416	429.181	0.0462478	321.761	0.0463439	257.309	0.0464404	214.341	0.0465371	183.649	0.0466342	160.631	0.0467315	235.285	0.0465721	235.285	0.0464904	235.285	0.0466538					235.617	0.0442773	365.95	0.0495239	391.201	0.0474019	370.159	0.0505802	358.55	0.0475358	344.268	0.0503351	405.453	0.0483919	341.774	0.0469501	379.914	0.0506821	403.228	0.0479927	420.068	0.0446436	404.567	0.0468531
		402.901	0.0463155	429.341	0.0462651	321.881	0.0463613	257.405	0.0464578	214.421	0.0465545	183.718	0.0466516	160.691	0.046749	244.542	0.046552	244.542	0.0464704	244.542	0.0466336					236.972	0.0442773	366.536	0.0490248	393.113	0.0474019	370.747	0.0500475	359.331	0.0472185	344.827	0.0496879	405.977	0.0479051	343.392	0.0469501	380.451	0.050112	403.765	0.0474692	422.037	0.0446436	405.117	0.0464704
		335.233	0.0466331	429.495	0.0462879	321.996	0.0463842	257.497	0.0464807	214.498	0.0465776	183.784	0.0466747	160.749	0.0467722	254.556	0.046532	254.556	0.0464505	254.556	0.0466135					238.273	0.0444278	367.483	0.0485704	394.948	0.0475019	371.7	0.0495625	360.594	0.0469295	345.732	0.0490986	406.826	0.0474619	344.943	0.0471823	381.321	0.0495929	404.633	0.0469925	423.926	0.044765	406.005	0.046122
		377.074	0.0516056	429.63	0.0463144	322.097	0.0464108	257.578	0.0465074	214.565	0.0466043	183.842	0.0467016	160.799	0.0467991	265.424	0.046512	265.424	0.0464305	265.424	0.0465934					239.413	0.0447166	368.75	0.0481805	396.557	0.0476937	372.975	0.0491463	362.284	0.0466815	346.943	0.0485929	407.962	0.0470815	346.304	0.0476281	382.484	0.0491475	405.795	0.0465835	425.582	0.044998	407.194	0.045823
		375.94	0.064538	429.735	0.0463424	322.176	0.0464389	257.641	0.0465356	214.618	0.0466327	183.887	0.04673	160.838	0.0468277	277.258	0.046492	277.258	0.0464106	277.258	0.0465733					240.3	0.0451202	370.282	0.0478721	397.809	0.0479618	374.517	0.0488171	364.328	0.0464854	348.406	0.0481929	409.335	0.0467807	347.363	0.0482511	383.89	0.0487952	407.2	0.0462599	426.871	0.0453237	408.632	0.0455865
		416.32	0.0481298	429.801	0.0463697	322.226	0.0464663	257.681	0.0465632	214.651	0.0466603	183.915	0.0467578	160.863	0.0468555	290.195	0.046472	290.195	0.0463907	290.195	0.0465533					240.863	0.0456061	372.013	0.0476587	398.604	0.0482845	376.258	0.0485893	366.636	0.0463497	350.059	0.0479161	410.885	0.0465725	348.035	0.0490011	385.478	0.0485514	408.786	0.046036	427.689	0.0457158	410.255	0.0454229
		216.92	0.0467413	429.824	0.0463941	322.243	0.0464908	257.695	0.0465877	214.662	0.046685	183.925	0.0467826	160.872	0.0468804	304.396	0.046452	304.396	0.0463707	304.396	0.0465332					241.056	0.0461347	373.866	0.0475496	398.876	0.0486356	378.122	0.0484728	369.107	0.0462803	351.829	0.0477746	412.545	0.0464661	348.265	0.0498172	387.179	0.0484267	410.485	0.0459216	427.969	0.0461423	411.993	0.0453392
		391.543	0.0552045	ConcTikEll	ConcTikEll	ConcTikEll	ConcTikEll	ConcTikEll	ConcTikEll	ConcTikEll	ConcTikEll	ConcTikEll	ConcTikEll	ConcTikEll	ConcTikEll	320.056	0.046432	320.056	0.0463508	320.056	0.0465131					Black	Black	375.76	0.0475496	Black	Black	380.028	0.0484728	371.634	0.0462803	353.638	0.0477746	414.243	0.0464661	Black	Black	388.917	0.0484267	412.222	0.0459216	Black	Black	413.77	0.0453392
		384.911	0.0521199													337.412	0.046412	337.412	0.0463309	337.412	0.0464931							377.612	0.0476587			381.892	0.0485893	374.105	0.0463497	355.408	0.0479161	415.903	0.0465725			390.618	0.0485514	413.92	0.046036			415.509	0.0454229
		293.341	0.0532516													356.754	0.0463921	356.754	0.0463111	356.754	0.0464731							379.343	0.0478721			383.633	0.0488171	376.413	0.0464854	357.061	0.0481929	417.453	0.0467807			392.206	0.0487952	415.507	0.0462599			417.132	0.0455865
		395.57	0.0478253													378.445	0.0463721	378.445	0.0462912	378.445	0.046453							380.875	0.0481805			385.175	0.0491463	378.457	0.0466815	358.525	0.0485929	418.826	0.0470815			393.612	0.0491475	416.912	0.0465835			418.57	0.045823
		369.276	0.0687773													402.941	0.0463522	402.941	0.0462714	402.941	0.046433							382.143	0.0485704			386.45	0.0495625	380.147	0.0469295	359.735	0.0490986	419.962	0.0474619			394.776	0.0495929	418.074	0.0469925			419.759	0.046122
		351.989	0.0571586													430.822	0.0463323	430.822	0.0462515	430.822	0.046413							383.09	0.0490248			387.403	0.0500475	381.41	0.0472185	360.64	0.0496879	420.811	0.0479051			395.645	0.050112	418.942	0.0474692			420.647	0.0464704
		407.997	0.048943													462.843	0.0463124	462.843	0.0462317	462.843	0.0463931							383.675	0.0495239			387.992	0.0505802	382.191	0.0475358	361.199	0.0503351	421.335	0.0483919			396.182	0.0506821	419.479	0.0479927			421.196	0.0468531
		357.27	0.0482476													500	0.0462925	500	0.0462119	500	0.0463731							383.873	0.0500457			388.191	0.0511372	382.455	0.0478677	361.388	0.0510118	421.513	0.0489009			396.364	0.0512782	419.66	0.0485402			421.382	0.0472532
		362.713	0.04893													500	0.0462925	500	0.0462119	500	0.0463731							Black	Black			Black	Black	Black	Black	Black	Black	Black	Black			Black	Black	Black	Black			Black	Black
		394.322	0.0506487													IsoLine	IsoLine	ConcBand	ConcBand	ConcBand	ConcBand
		352.361	0.0552257
		364.564	0.0467207
		361.141	0.0484822
		375.375	0.0483784
		353.357	0.0522808
		355.872	0.0479813
		358.938	0.0483425
		360.75	0.0478541
		346.741	0.0575889
		400.641	0.0506758
		391.083	0.0518778
		422.297	0.0515161
		369.004	0.0489489
		357.015	0.0476953
		357.91	0.0504106
		357.91	0.0522276
		355.24	0.0494677
		368.324	0.0475231
		366.703	0.0523672
		365.497	0.0471849
		376.081	0.0594344
		391.85	0.0466082
		260.078	0.051495
		367.377	0.0520104
		312.207	0.0499514
		318.269	0.0473894
		366.435	0.0630922
		371.609	0.0522592
		225.327	0.0491738
		225.428	0.0495393
		223.864	0.049504
		363.24	0.0515565
		367.918	0.047951
		368.596	0.0473175
		392.465	0.0487023
		323.52	0.0489222
		325.203	0.0543185
		IsoLine	IsoLine
[truncated: 118 more columns]

## Sheet: PlotDat28
Source sheet	U-Pb Table	342.231	0.0536629	429.824	0.0463941	402.929	0.0464134	379.198	0.0464327	358.103	0.046452	339.23	0.0464714	322.243	0.0464908	306.874	0.0465101	292.903	0.0465295	280	0.0464876	280	0.0464062	280	0.0465689	459.958	0.0463141	304.945	0.22	356.483	0.0536629	366.021	0.047234	380.929	0.0475322	407.567	0.0506558	357.616	0.0465869	375.496	0.0487558	377.533	0.0490097	371.59	0.0538161	387.395	0.0475063	388.067	0.0479688
Plot name	Concordia2	355.492	0.047234	429.801	0.0464135	402.907	0.0464328	379.178	0.0464522	358.084	0.0464715	339.212	0.0464909	322.226	0.0465103	306.858	0.0465297	292.887	0.0465491	280	0.0464876	280	0.0464062	280	0.0465689	429.261	0.0463333	363.582	0.04	356.171	0.054673	365.595	0.0475743	380.256	0.0482946	407.188	0.0521646	357.074	0.047332	375.24	0.0495174	377.149	0.0493722	371.073	0.0547094	386.925	0.048491	387.605	0.0483704
Plot Type	1	364.299	0.0475322	429.735	0.0464264	402.845	0.0464458	379.119	0.0464651	358.029	0.0464845	339.159	0.0465039	322.176	0.0465233	306.811	0.0465427	292.842	0.0465621	283.411	0.0464822	283.411	0.0464009	283.411	0.0465636	402.401	0.0463526			355.251	0.055639	364.35	0.047887	378.289	0.0489952	406.062	0.0536323	355.492	0.0480167	374.482	0.0502457	376.028	0.0497053	369.561	0.0555303	385.554	0.0493959	386.255	0.0487394
1st free col	217	379.795	0.0506558	429.63	0.0464318	402.747	0.0464512	379.026	0.0464705	357.941	0.0464899	339.076	0.0465093	322.097	0.0465287	306.736	0.0465481	292.77	0.0465676	286.906	0.0464769	286.906	0.0463955	286.906	0.0465582	378.701	0.0463719			353.761	0.0565186	362.387	0.0481468	375.189	0.0495773	404.219	0.0550187	352.997	0.0485856	373.256	0.0509089	374.261	0.0499821	367.179	0.0562124	383.392	0.0501477	384.126	0.049046
Sigma Level	2	344.234	0.0465869	429.495	0.0464292	402.62	0.0464486	378.907	0.046468	357.829	0.0464873	338.97	0.0465067	321.996	0.0465261	306.639	0.0465456	292.679	0.046565	290.489	0.0464715	290.489	0.0463902	290.489	0.0465528	357.634	0.0463912			351.767	0.0572734	359.866	0.0483327	371.207	0.0499937	401.711	0.0562862	349.793	0.0489925	371.616	0.051478	371.991	0.0501801	364.118	0.0567003	380.616	0.0506856	381.392	0.0492654
Absolute Errs	FALSE	363.769	0.0487558	429.341	0.0464189	402.476	0.0464382	378.772	0.0464576	357.701	0.046477	338.848	0.0464964	321.881	0.0465158	306.53	0.0465352	292.574	0.0465546	294.161	0.0464662	294.161	0.0463849	294.161	0.0465475	338.785	0.0464105			349.357	0.0578704	356.991	0.0484296	366.666	0.0502107	398.604	0.0574	346.139	0.0492046	369.632	0.0519281	369.402	0.0502833	360.628	0.0569546	377.449	0.0509658	378.273	0.0493797
Symbol Type	1	368.053	0.0490097	429.181	0.0464016	402.326	0.0464209	378.63	0.0464403	357.568	0.0464597	338.722	0.046479	321.761	0.0464984	306.415	0.0465178	292.465	0.0465373	297.928	0.0464608	297.928	0.0463796	297.928	0.0465421	321.821	0.0464299			346.635	0.0582835	353.994	0.0484296	361.932	0.0502107	394.985	0.0583299	342.33	0.0492046	367.393	0.0522396	366.704	0.0502833	356.99	0.0569546	374.148	0.0509658	375.023	0.0493797
Inverse Plot	TRUE	358.809	0.0538161	429.027	0.0463788	402.182	0.0463981	378.495	0.0464174	357.44	0.0464368	338.601	0.0464562	321.646	0.0464755	306.305	0.0464949	292.36	0.0465143	301.792	0.0464555	301.792	0.0463742	301.792	0.0465367	306.472	0.0464492			343.721	0.0584946	351.119	0.0483327	357.39	0.0499937	390.951	0.0590505	338.675	0.0489925	364.994	0.0523988	364.115	0.0501801	353.499	0.0567003	370.981	0.0506856	371.904	0.0492654
Color Plot	TRUE	375.799	0.0475063	428.893	0.0463523	402.056	0.0463716	378.376	0.0463909	357.327	0.0464102	338.494	0.0464296	321.545	0.046449	306.209	0.0464683	292.268	0.0464877	305.758	0.0464501	305.758	0.0463689	305.758	0.0465314	292.519	0.0464685			340.742	0.0584946	348.597	0.0481468	353.408	0.0495773	386.612	0.0595421	335.471	0.0485856	362.543	0.0523988	361.845	0.0499821	350.438	0.0562124	368.205	0.0501477	369.17	0.049046
3D plot	FALSE	376.648	0.0479688	428.788	0.0463242	401.957	0.0463435	378.283	0.0463628	357.24	0.0463821	338.411	0.0464015	321.466	0.0464208	306.134	0.0464402	292.196	0.0464595	309.829	0.0464448	309.829	0.0463636	309.829	0.046526	IsoLine	IsoLine			337.827	0.0582835	346.635	0.047887	350.308	0.0489952	382.088	0.0597913	332.976	0.0480167	360.145	0.0522396	360.078	0.0497053	348.056	0.0555303	366.043	0.0493959	367.041	0.0487394
Linear	FALSE	371.058	0.0506746	428.721	0.0462969	401.895	0.0463162	378.225	0.0463355	357.184	0.0463548	338.359	0.0463741	321.416	0.0463934	306.087	0.0464127	292.151	0.0464321	314.009	0.0464395	314.009	0.0463583	314.009	0.0465206					335.106	0.0578704	345.39	0.0475743	348.342	0.0482946	377.502	0.0597913	331.394	0.047332	357.905	0.0519281	358.957	0.0493722	346.545	0.0547094	364.672	0.048491	365.691	0.0483704
Data Range	AJ501:AN647	391.083	0.0464319	428.698	0.0462726	401.873	0.0462918	378.204	0.0463111	357.165	0.0463304	338.341	0.0463497	321.399	0.046369	306.07	0.0463883	292.135	0.0464076	318.304	0.0464341	318.304	0.046353	318.304	0.0465153					332.695	0.0572734	344.964	0.047234	347.668	0.0475322	372.977	0.0595421	330.852	0.0465869	355.922	0.051478	358.573	0.0490097	346.027	0.0538161	364.202	0.0475063	365.228	0.0479688
Filled Symbols	FALSE	340.832	0.0464231	428.721	0.0462532	401.895	0.0462724	378.225	0.0462916	357.184	0.0463109	338.359	0.0463302	321.416	0.0463494	306.087	0.0463687	292.151	0.046388	322.718	0.0464288	322.718	0.0463476	322.718	0.0465099					330.702	0.0565186	345.39	0.0468937	348.342	0.0467698	368.639	0.0590505	331.394	0.0458419	354.281	0.0509089	358.957	0.0486472	346.545	0.0529228	364.672	0.0465216	365.691	0.0475672
ConcAge	FALSE	348.554	0.0500028	428.788	0.0462402	401.957	0.0462594	378.283	0.0462787	357.24	0.0462979	338.411	0.0463172	321.466	0.0463364	306.134	0.0463557	292.196	0.046375	327.255	0.0464234	327.255	0.0463423	327.255	0.0465046					329.212	0.055639	346.635	0.0465809	350.308	0.0460691	364.605	0.0583299	332.976	0.0451572	353.055	0.0502457	360.078	0.048314	348.056	0.0521019	366.043	0.0456167	367.041	0.0471982
ConcSwap	TRUE	340.252	0.0465662	428.893	0.0462348	402.056	0.046254	378.376	0.0462733	357.327	0.0462925	338.494	0.0463117	321.545	0.046331	306.209	0.0463503	292.268	0.0463695	331.922	0.0464181	331.922	0.046337	331.922	0.0464992					328.291	0.054673	348.597	0.0463211	353.408	0.045487	360.986	0.0574	335.471	0.0445883	352.298	0.0495174	361.845	0.0480373	350.438	0.0514198	368.205	0.0448649	369.17	0.0468916
1st Symbol-row	1	344.353	0.0487758	429.027	0.0462374	402.182	0.0462566	378.495	0.0462758	357.44	0.0462951	338.601	0.0463143	321.646	0.0463336	306.305	0.0463528	292.36	0.0463721	336.724	0.0464128	336.724	0.0463317	336.724	0.0464938					327.98	0.0536629	351.119	0.0461352	357.39	0.0450706	357.879	0.0562862	338.675	0.0441813	352.041	0.0487558	364.115	0.0478393	353.499	0.0509319	370.981	0.044327	371.904	0.0466722
		330.36	0.0518254	429.181	0.0462478	402.326	0.046267	378.63	0.0462862	357.568	0.0463054	338.722	0.0463247	321.761	0.0463439	306.415	0.0463632	292.465	0.0463825	341.666	0.0464074	341.666	0.0463264	341.666	0.0464885					328.291	0.0526528	353.994	0.0460384	361.932	0.0448536	355.37	0.0550187	342.33	0.0439693	352.298	0.0479942	366.704	0.0477361	356.99	0.0506777	374.148	0.0440468	375.023	0.0465579
		345.543	0.0465134	429.341	0.0462651	402.476	0.0462843	378.772	0.0463035	357.701	0.0463228	338.848	0.046342	321.881	0.0463613	306.53	0.0463805	292.574	0.0463998	346.756	0.0464021	346.756	0.0463211	346.756	0.0464831					329.212	0.0516868	356.991	0.0460384	366.666	0.0448536	353.528	0.0536323	346.139	0.0439693	353.055	0.0472658	369.402	0.0477361	360.628	0.0506777	377.449	0.0440468	378.273	0.0465579
		337.838	0.0499357	429.495	0.0462879	402.62	0.0463071	378.907	0.0463264	357.829	0.0463456	338.97	0.0463649	321.996	0.0463842	306.639	0.0464034	292.679	0.0464227	351.999	0.0463968	351.999	0.0463158	351.999	0.0464778					330.702	0.0508072	359.866	0.0461352	371.207	0.0450706	352.402	0.0521646	349.793	0.0441813	354.281	0.0466026	371.991	0.0478393	364.118	0.0509319	380.616	0.044327	381.392	0.0466722
		354.736	0.05691	429.63	0.0463144	402.747	0.0463336	379.026	0.0463529	357.941	0.0463722	339.076	0.0463915	322.097	0.0464108	306.736	0.0464301	292.77	0.0464494	357.403	0.0463914	357.403	0.0463104	357.403	0.0464724					332.695	0.0500525	362.387	0.0463211	375.189	0.045487	352.023	0.0506558	352.997	0.0445883	355.922	0.0460335	374.261	0.0480373	367.179	0.0514198	383.392	0.0448649	384.126	0.0468916
		356.633	0.0481874	429.735	0.0463424	402.845	0.0463617	379.119	0.046381	358.029	0.0464003	339.159	0.0464196	322.176	0.0464389	306.811	0.0464582	292.842	0.0464776	362.975	0.0463861	362.975	0.0463051	362.975	0.0464671					335.106	0.0494555	364.35	0.0465809	378.289	0.0460691	352.402	0.0491471	355.492	0.0451572	357.905	0.0455834	376.028	0.048314	369.561	0.0521019	385.554	0.0456167	386.255	0.0471982
		334.56	0.0603703	429.801	0.0463697	402.907	0.046389	379.178	0.0464083	358.084	0.0464276	339.212	0.046447	322.226	0.0464663	306.858	0.0464856	292.887	0.046505	368.724	0.0463808	368.724	0.0462998	368.724	0.0464617					337.827	0.0490423	365.595	0.0468937	380.256	0.0467698	353.528	0.0476794	357.074	0.0458419	360.145	0.0452719	377.149	0.0486472	371.073	0.0529228	386.925	0.0465216	387.605	0.0475672
		358.809	0.0472062	429.824	0.0463941	402.929	0.0464134	379.198	0.0464327	358.103	0.046452	339.23	0.0464714	322.243	0.0464908	306.874	0.0465101	292.903	0.0465295	374.657	0.0463754	374.657	0.0462945	374.657	0.0464564					340.742	0.0488312	366.021	0.047234	380.929	0.0475322	355.37	0.046293	357.616	0.0465869	362.543	0.0451127	377.533	0.0490097	371.59	0.0538161	387.395	0.0475063	388.067	0.0479688
		345.304	0.0717755	ConcTikEll	ConcTikEll	ConcTikEll	ConcTikEll	ConcTikEll	ConcTikEll	ConcTikEll	ConcTikEll	ConcTikEll	ConcTikEll	ConcTikEll	ConcTikEll	ConcTikEll	ConcTikEll	ConcTikEll	ConcTikEll	380.784	0.0463701	380.784	0.0462892	380.784	0.046451					343.721	0.0488312	Black	Black	Black	Black	357.879	0.0450255	Black	Black	364.994	0.0451127	Black	Black	Black	Black	Black	Black	Black	Black
		349.04	0.0494651																	387.114	0.0463648	387.114	0.0462839	387.114	0.0464457					346.635	0.0490423					360.986	0.0439117			367.393	0.0452719
		355.619	0.0490304																	393.659	0.0463595	393.659	0.0462786	393.659	0.0464403					349.357	0.0494555					364.605	0.0429818			369.632	0.0455834
		355.619	0.0474571																	400.428	0.0463541	400.428	0.0462733	400.428	0.046435					351.767	0.0500525					368.639	0.0422612			371.616	0.0460335
		350.877	0.047486																	407.433	0.0463488	407.433	0.046268	407.433	0.0464296					353.761	0.0508072					372.977	0.0417696			373.256	0.0466026
		364.964	0.0464807																	414.688	0.0463435	414.688	0.0462627	414.688	0.0464243					355.251	0.0516868					377.502	0.0415204			374.482	0.0472658
		362.056	0.0589248																	422.205	0.0463382	422.205	0.0462574	422.205	0.0464189					356.171	0.0526528					382.088	0.0415204			375.24	0.0479942
		358.68	0.0471633																	430	0.0463328	430	0.0462521	430	0.0464136					356.483	0.0536629					386.612	0.0417696			375.496	0.0487558
		364.166	0.0462999																	430	0.0463328	430	0.0462521	430	0.0464136					Black	Black					390.951	0.0422612			Black	Black
		363.769	0.0470145																	IsoLine	IsoLine	ConcBand	ConcBand	ConcBand	ConcBand											394.985	0.0429818
		351.247	0.0497523																																	398.604	0.0439117
		362.582	0.0516734																																	401.711	0.0450255
		363.24	0.0465247																																	404.219	0.046293
		356.888	0.0466688																																	406.062	0.0476794
		362.713	0.0483249																																	407.188	0.0491471
		364.033	0.0482896																																	407.567	0.0506558
		357.91	0.0468024																																	Black	Black
		363.901	0.0471899
		367.647	0.0866589
		357.654	0.0507377
		365.497	0.0483512
		366.166	0.0473509
		370.645	0.0493279
		377.929	0.0623303
		382.702	0.050655
		382.409	0.0483697
		384.025	0.0547294
		369.276	0.0468425
		377.358	0.0477856
		345.066	0.0543326
		345.781	0.0678121
		336.814	0.0822248
		337.952	0.0647325
		360.49	0.0915344
		364.964	0.0466395
		360.75	0.0478018
		346.981	0.109117
		364.964	0.0489688
		365.097	0.0476892
		367.242	0.0477297
		363.901	0.046926
		364.697	0.0468436
		351.37	0.0571601
		349.04	0.05187
		346.62	0.05053
		351.865	0.0489212
		346.741	0.0470771
		348.432	0.050693
		349.162	0.0505206
		338.983	0.0534978
		348.918	0.0490176
		346.62	0.0476389
		346.741	0.0468507
		377.786	0.0472644
		378.501	0.0473538
		368.324	0.0480574
		377.929	0.0479127
		353.482	0.0619644
		349.65	0.0563985
		344.947	0.0543639
		369.14	0.0493418
		381.388	0.0471618
		398.883	0.0474158
		402.901	0.0471045
		359.066	0.0572142
		374.672	0.048478
		330.469	0.144263
		351	0.0494883
		354.988	0.056178
		352.858	0.0506204
		IsoLine	IsoLine
[truncated: 168 more columns]

## Sheet: PlotDat31
Source sheet	U-Pb Table	0.2	17.2509	1	17.5928	0.484222	29	16.8476	0.176917	0.85	17.1085
Plot name	Average24	46.8	17.2509	2	17.6128	0.524806	41	16.9181	0.22213	1.15	17.1085
Plot Type	15			3	17.2154	0.585854	IsoLine	IsoLine	IsoLine	1.15	18.077
1st free col	11			4	17.5407	0.588431				0.85	18.077
Sigma Level	2			5	17.4381	0.336799				0.85	17.1085
Absolute Errs	TRUE			6	17.2625	0.692048				ErrBox	ErrBox
Symbol Type	1			7	17.0689	0.511071				1.85	17.088
Inverse Plot	FALSE			8	17.7368	0.4573				2.15	17.088
Color Plot	TRUE			9	17.4274	1.06107				2.15	18.1376
3D plot	FALSE			10	17.4723	0.31854				1.85	18.1376
Linear	FALSE			11	17.3647	0.353884				1.85	17.088
Data Range	AP650:AQ713			12	17.4412	0.370964				ErrBox	ErrBox
Filled Symbols	TRUE			13	17.1352	0.25691				2.85	16.6295
ConcAge	FALSE			14	17.4392	0.535064				3.15	16.6295
ConcSwap	TRUE			15	17.4591	0.436009				3.15	17.8012
1st Symbol-row	1			16	17.4361	1.10442				2.85	17.8012
				17	17.6331	0.371879				2.85	16.6295
				18	17.0507	0.198291				ErrBox	ErrBox
				19	17.3223	0.227655				3.85	16.9523
				20	17.3885	0.217996				4.15	16.9523
				21	17.3801	0.37157				4.15	18.1291
				22	17.1642	0.186134				3.85	18.1291
				23	17.4214	0.247688				3.85	16.9523
				24	17.3216	0.257499				ErrBox	ErrBox
				25	17.1254	0.64496				4.85	17.1013
				26	17.0677	0.524492				5.15	17.1013
				27	17.219	0.243261				5.15	17.7749
				28	17.1598	0.299708				4.85	17.7749
				30	17.1824	0.22085				4.85	17.1013
				31	17.246	0.337386				ErrBox	ErrBox
				32	17.2054	0.215125				5.85	16.5705
				33	17.1748	0.452506				6.15	16.5705
				34	17.386	0.202594				6.15	17.9546
				35	17.2028	0.234479				5.85	17.9546
				36	17.1359	0.235936				5.85	16.5705
				37	17.2099	0.201712				ErrBox	ErrBox
				38	17.1897	0.23018				6.85	16.5579
				39	17.1631	0.262179				7.15	16.5579
				40	17.2867	0.334069				7.15	17.58
				42	17.2558	0.279563				6.85	17.58
				43	17.1389	0.34464				6.85	16.5579
				44	17.1948	0.341315				ErrBox	ErrBox
				45	17.2195	0.267468				7.85	17.2795
				46	17.2968	0.254573				8.15	17.2795
				IsoLine	IsoLine	IsoLine	IsoLine			8.15	18.1941
										7.85	18.1941
										7.85	17.2795
										ErrBox	ErrBox
										8.85	16.3663
										9.15	16.3663
										9.15	18.4885
										8.85	18.4885
										8.85	16.3663
										ErrBox	ErrBox
										9.85	17.1537
										10.15	17.1537
										10.15	17.7908
										9.85	17.7908
										9.85	17.1537
										ErrBox	ErrBox
										10.85	17.0109
										11.15	17.0109
										11.15	17.7186
										10.85	17.7186
										10.85	17.0109
										ErrBox	ErrBox
										11.85	17.0703
										12.15	17.0703
										12.15	17.8122
										11.85	17.8122
										11.85	17.0703
										ErrBox	ErrBox
										12.85	16.8783
										13.15	16.8783
										13.15	17.3921
										12.85	17.3921
										12.85	16.8783
										ErrBox	ErrBox
										13.85	16.9042
										14.15	16.9042
										14.15	17.9743
										13.85	17.9743
										13.85	16.9042
										ErrBox	ErrBox
										14.85	17.0231
										15.15	17.0231
										15.15	17.8951
										14.85	17.8951
										14.85	17.0231
										ErrBox	ErrBox
										15.85	16.3317
										16.15	16.3317
										16.15	18.5406
										15.85	18.5406
										15.85	16.3317
										ErrBox	ErrBox
										16.85	17.2612
										17.15	17.2612
										17.15	18.005
										16.85	18.005
										16.85	17.2612
										ErrBox	ErrBox
										17.85	16.8524
										18.15	16.8524
										18.15	17.249
										17.85	17.249
										17.85	16.8524
										ErrBox	ErrBox
										18.85	17.0946
										19.15	17.0946
										19.15	17.5499
										18.85	17.5499
										18.85	17.0946
										ErrBox	ErrBox
										19.85	17.1705
										20.15	17.1705
										20.15	17.6065
										19.85	17.6065
										19.85	17.1705
										ErrBox	ErrBox
										20.85	17.0085
										21.15	17.0085
										21.15	17.7516
										20.85	17.7516
										20.85	17.0085
										ErrBox	ErrBox
										21.85	16.978
										22.15	16.978
										22.15	17.3503
										21.85	17.3503
										21.85	16.978
										ErrBox	ErrBox
										22.85	17.1737
										23.15	17.1737
										23.15	17.669
										22.85	17.669
										22.85	17.1737
										ErrBox	ErrBox
										23.85	17.0641
										24.15	17.0641
										24.15	17.5791
										23.85	17.5791
										23.85	17.0641
										ErrBox	ErrBox
										24.85	16.4805
										25.15	16.4805
										25.15	17.7704
										24.85	17.7704
										24.85	16.4805
										ErrBox	ErrBox
										25.85	16.5432
										26.15	16.5432
										26.15	17.5921
										25.85	17.5921
										25.85	16.5432
										ErrBox	ErrBox
										26.85	16.9757
										27.15	16.9757
										27.15	17.4622
										26.85	17.4622
										26.85	16.9757
										ErrBox	ErrBox
										27.85	16.8601
										28.15	16.8601
										28.15	17.4595
										27.85	17.4595
										27.85	16.8601
										ErrBox	ErrBox
										29.85	16.9616
										30.15	16.9616
										30.15	17.4033
										29.85	17.4033
										29.85	16.9616
										ErrBox	ErrBox
										30.85	16.9086
										31.15	16.9086
										31.15	17.5833
										30.85	17.5833
										30.85	16.9086
										ErrBox	ErrBox
										31.85	16.9903
										32.15	16.9903
										32.15	17.4205
										31.85	17.4205
										31.85	16.9903
										ErrBox	ErrBox
										32.85	16.7222
										33.15	16.7222
										33.15	17.6273
										32.85	17.6273
										32.85	16.7222
										ErrBox	ErrBox
										33.85	17.1834
										34.15	17.1834
										34.15	17.5886
										33.85	17.5886
										33.85	17.1834
										ErrBox	ErrBox
										34.85	16.9683
										35.15	16.9683
										35.15	17.4373
										34.85	17.4373
										34.85	16.9683
										ErrBox	ErrBox
										35.85	16.8999
										36.15	16.8999
										36.15	17.3718
										35.85	17.3718
										35.85	16.8999
										ErrBox	ErrBox
										36.85	17.0082
										37.15	17.0082
										37.15	17.4116
										36.85	17.4116
										36.85	17.0082
										ErrBox	ErrBox
										37.85	16.9595
										38.15	16.9595
										38.15	17.4199
										37.85	17.4199
										37.85	16.9595
										ErrBox	ErrBox
										38.85	16.9009
										39.15	16.9009
										39.15	17.4253
										38.85	17.4253
										38.85	16.9009
										ErrBox	ErrBox
										39.85	16.9526
										40.15	16.9526
										40.15	17.6207
										39.85	17.6207
										39.85	16.9526
										ErrBox	ErrBox
										41.85	16.9763
										42.15	16.9763
										42.15	17.5354
										41.85	17.5354
										41.85	16.9763
										ErrBox	ErrBox
										42.85	16.7943
										43.15	16.7943
										43.15	17.4836
										42.85	17.4836
										42.85	16.7943
										ErrBox	ErrBox
										43.85	16.8535
										44.15	16.8535
										44.15	17.5361
										43.85	17.5361
										43.85	16.8535
										ErrBox	ErrBox
										44.85	16.952
										45.15	16.952
										45.15	17.4869
										44.85	17.4869
										44.85	16.952
										ErrBox	ErrBox
										45.85	17.0422
										46.15	17.0422
										46.15	17.5513
										45.85	17.5513
										45.85	17.0422
										ErrBox	ErrBox
										28.85	16.6707
										29.15	16.6707
										29.15	17.0245
										28.85	17.0245
										28.85	16.6707
										ErrBox	ErrBox
										40.85	16.696
										41.15	16.696
										41.15	17.1403
										40.85	17.1403
										40.85	16.696
										ErrBox	ErrBox

## Sheet: PlotDat32
Source sheet	U-Pb Table	0.2	17.2641	1	17.5928	0.484222	29	16.8476	0.176917	0.85	17.1085
Plot name	Average25	46.8	17.2641	2	17.6128	0.524806	41	16.9181	0.22213	1.15	17.1085
Plot Type	15			3	17.2154	0.585854	IsoLine	IsoLine	IsoLine	1.15	18.077
1st free col	11			4	17.5407	0.588431				0.85	18.077
Sigma Level	2			5	17.4381	0.336799				0.85	17.1085
Absolute Errs	TRUE			6	17.2625	0.692048				ErrBox	ErrBox
Symbol Type	1			7	17.0689	0.511071				1.85	17.088
Inverse Plot	FALSE			8	17.7368	0.4573				2.15	17.088
Color Plot	TRUE			9	17.4274	1.06107				2.15	18.1376
3D plot	FALSE			10	17.4723	0.31854				1.85	18.1376
Linear	FALSE			11	17.3647	0.353884				1.85	17.088
Data Range	AP650:AQ713			12	17.4412	0.370964				ErrBox	ErrBox
Filled Symbols	TRUE			13	17.1352	0.25691				2.85	16.6295
ConcAge	FALSE			14	17.4392	0.535064				3.15	16.6295
ConcSwap	TRUE			15	17.4591	0.436009				3.15	17.8012
1st Symbol-row	1			16	17.4361	1.10442				2.85	17.8012
				17	17.6331	0.371879				2.85	16.6295
				18	17.0507	0.198291				ErrBox	ErrBox
				19	17.3223	0.227655				3.85	16.9523
				20	17.3885	0.217996				4.15	16.9523
				21	17.3801	0.37157				4.15	18.1291
				22	17.1642	0.186134				3.85	18.1291
				23	17.4214	0.247688				3.85	16.9523
				24	17.3216	0.257499				ErrBox	ErrBox
				25	17.1254	0.64496				4.85	17.1013
				26	17.0677	0.524492				5.15	17.1013
				27	17.219	0.243261				5.15	17.7749
				28	17.1598	0.299708				4.85	17.7749
				30	17.1824	0.22085				4.85	17.1013
				31	17.246	0.337386				ErrBox	ErrBox
				32	17.2054	0.215125				5.85	16.5705
				33	17.1748	0.452506				6.15	16.5705
				34	17.386	0.202594				6.15	17.9546
				35	17.2028	0.234479				5.85	17.9546
				36	17.1359	0.235936				5.85	16.5705
				37	17.2099	0.201712				ErrBox	ErrBox
				38	17.1897	0.23018				6.85	16.5579
				39	17.1631	0.262179				7.15	16.5579
				40	17.2867	0.334069				7.15	17.58
				42	17.2558	0.279563				6.85	17.58
				43	17.1389	0.34464				6.85	16.5579
				44	17.1948	0.341315				ErrBox	ErrBox
				45	17.2195	0.267468				7.85	17.2795
				46	17.2968	0.254573				8.15	17.2795
				IsoLine	IsoLine	IsoLine	IsoLine			8.15	18.1941
										7.85	18.1941
										7.85	17.2795
										ErrBox	ErrBox
										8.85	16.3663
										9.15	16.3663
										9.15	18.4885
										8.85	18.4885
										8.85	16.3663
										ErrBox	ErrBox
										9.85	17.1537
										10.15	17.1537
										10.15	17.7908
										9.85	17.7908
										9.85	17.1537
										ErrBox	ErrBox
										10.85	17.0109
										11.15	17.0109
										11.15	17.7186
										10.85	17.7186
										10.85	17.0109
										ErrBox	ErrBox
										11.85	17.0703
										12.15	17.0703
										12.15	17.8122
										11.85	17.8122
										11.85	17.0703
										ErrBox	ErrBox
										12.85	16.8783
										13.15	16.8783
										13.15	17.3921
										12.85	17.3921
										12.85	16.8783
										ErrBox	ErrBox
										13.85	16.9042
										14.15	16.9042
										14.15	17.9743
										13.85	17.9743
										13.85	16.9042
										ErrBox	ErrBox
										14.85	17.0231
										15.15	17.0231
										15.15	17.8951
										14.85	17.8951
										14.85	17.0231
										ErrBox	ErrBox
										15.85	16.3317
										16.15	16.3317
										16.15	18.5406
										15.85	18.5406
										15.85	16.3317
										ErrBox	ErrBox
										16.85	17.2612
										17.15	17.2612
										17.15	18.005
										16.85	18.005
										16.85	17.2612
										ErrBox	ErrBox
										17.85	16.8524
										18.15	16.8524
										18.15	17.249
										17.85	17.249
										17.85	16.8524
										ErrBox	ErrBox
										18.85	17.0946
										19.15	17.0946
										19.15	17.5499
										18.85	17.5499
										18.85	17.0946
										ErrBox	ErrBox
										19.85	17.1705
										20.15	17.1705
										20.15	17.6065
										19.85	17.6065
										19.85	17.1705
										ErrBox	ErrBox
										20.85	17.0085
										21.15	17.0085
										21.15	17.7516
										20.85	17.7516
										20.85	17.0085
										ErrBox	ErrBox
										21.85	16.978
										22.15	16.978
										22.15	17.3503
										21.85	17.3503
										21.85	16.978
										ErrBox	ErrBox
										22.85	17.1737
										23.15	17.1737
										23.15	17.669
										22.85	17.669
										22.85	17.1737
										ErrBox	ErrBox
										23.85	17.0641
										24.15	17.0641
										24.15	17.5791
										23.85	17.5791
										23.85	17.0641
										ErrBox	ErrBox
										24.85	16.4805
										25.15	16.4805
										25.15	17.7704
										24.85	17.7704
										24.85	16.4805
										ErrBox	ErrBox
										25.85	16.5432
										26.15	16.5432
										26.15	17.5921
										25.85	17.5921
										25.85	16.5432
										ErrBox	ErrBox
										26.85	16.9757
										27.15	16.9757
										27.15	17.4622
										26.85	17.4622
										26.85	16.9757
										ErrBox	ErrBox
										27.85	16.8601
										28.15	16.8601
										28.15	17.4595
										27.85	17.4595
										27.85	16.8601
										ErrBox	ErrBox
										29.85	16.9616
										30.15	16.9616
										30.15	17.4033
										29.85	17.4033
										29.85	16.9616
										ErrBox	ErrBox
										30.85	16.9086
										31.15	16.9086
										31.15	17.5833
										30.85	17.5833
										30.85	16.9086
										ErrBox	ErrBox
										31.85	16.9903
										32.15	16.9903
										32.15	17.4205
										31.85	17.4205
										31.85	16.9903
										ErrBox	ErrBox
										32.85	16.7222
										33.15	16.7222
										33.15	17.6273
										32.85	17.6273
										32.85	16.7222
										ErrBox	ErrBox
										33.85	17.1834
										34.15	17.1834
										34.15	17.5886
										33.85	17.5886
										33.85	17.1834
										ErrBox	ErrBox
										34.85	16.9683
										35.15	16.9683
										35.15	17.4373
										34.85	17.4373
										34.85	16.9683
										ErrBox	ErrBox
										35.85	16.8999
										36.15	16.8999
										36.15	17.3718
										35.85	17.3718
										35.85	16.8999
										ErrBox	ErrBox
										36.85	17.0082
										37.15	17.0082
										37.15	17.4116
										36.85	17.4116
										36.85	17.0082
										ErrBox	ErrBox
										37.85	16.9595
										38.15	16.9595
										38.15	17.4199
										37.85	17.4199
										37.85	16.9595
										ErrBox	ErrBox
										38.85	16.9009
										39.15	16.9009
										39.15	17.4253
										38.85	17.4253
										38.85	16.9009
										ErrBox	ErrBox
										39.85	16.9526
										40.15	16.9526
										40.15	17.6207
										39.85	17.6207
										39.85	16.9526
										ErrBox	ErrBox
										41.85	16.9763
										42.15	16.9763
										42.15	17.5354
										41.85	17.5354
										41.85	16.9763
										ErrBox	ErrBox
										42.85	16.7943
										43.15	16.7943
										43.15	17.4836
										42.85	17.4836
										42.85	16.7943
										ErrBox	ErrBox
										43.85	16.8535
										44.15	16.8535
										44.15	17.5361
										43.85	17.5361
										43.85	16.8535
										ErrBox	ErrBox
										44.85	16.952
										45.15	16.952
										45.15	17.4869
										44.85	17.4869
										44.85	16.952
										ErrBox	ErrBox
										45.85	17.0422
										46.15	17.0422
										46.15	17.5513
										45.85	17.5513
										45.85	17.0422
										ErrBox	ErrBox
										28.85	16.6707
										29.15	16.6707
										29.15	17.0245
										28.85	17.0245
										28.85	16.6707
										ErrBox	ErrBox
										40.85	16.696
										41.15	16.696
										41.15	17.1403
										40.85	17.1403
										40.85	16.696
										ErrBox	ErrBox

## Sheet: PlotDat33
Source sheet	U-Pb Table	362.188	0.0505403	429.824	0.0463941	402.929	0.0464134	379.198	0.0464327	358.103	0.046452	339.23	0.0464714	322.243	0.0464908	306.874	0.0465101	300	0.0464579	300	0.0463767	300	0.0465392	459.958	0.0463141	300	0.0717071	368.789	0.0505403	378.24	0.0680951	378.844	0.049385	389.567	0.0490383	382.059	0.0484399	369.659	0.0519728	377.877	0.0492079	379.203	0.0472614	391.32	0.0466109	391.057	0.0474393	396.896	0.0465688
Plot name	Concordia2	365.898	0.0680951	429.801	0.0464135	402.907	0.0464328	379.178	0.0464522	358.084	0.0464715	339.212	0.0464909	322.226	0.0465103	306.858	0.0465297	300	0.0464579	300	0.0463767	300	0.0465392	429.261	0.0463333	429.582	0.04	368.645	0.0515669	378.072	0.0696361	378.662	0.0502215	389.227	0.0495952	381.729	0.0489484	369.529	0.0526427	377.686	0.0498843	378.797	0.0479535	391.07	0.0478886	390.754	0.0479854	396.044	0.0473827
Plot Type	1	365.497	0.049385	429.735	0.0464264	402.845	0.0464458	379.119	0.0464651	358.029	0.0464845	339.159	0.0465039	322.176	0.0465233	306.811	0.0465427	303.33	0.0464534	303.33	0.0463722	303.33	0.0465346	402.401	0.0463526			368.218	0.0525486	377.572	0.071135	378.12	0.0510351	388.219	0.0501277	380.755	0.0494345	369.141	0.0532944	377.122	0.050531	377.597	0.0486153	390.327	0.0491316	389.86	0.0485076	393.525	0.048161
1st free col	147	373.972	0.0490383	429.63	0.0464318	402.747	0.0464512	379.026	0.0464705	357.941	0.0464899	339.076	0.0465093	322.097	0.0465287	306.736	0.0465481	306.734	0.0464488	306.734	0.0463676	306.734	0.0465301	378.701	0.0463719			367.528	0.0534426	376.753	0.0725511	377.235	0.0518037	386.589	0.0506127	379.178	0.0498773	368.507	0.05391	376.208	0.05112	375.654	0.0492179	389.111	0.0503057	388.414	0.0489832	389.45	0.0488697
Sigma Level	2	366.972	0.0484399	429.495	0.0464292	402.62	0.0464486	378.907	0.046468	357.829	0.0464873	338.97	0.0465067	321.996	0.0465261	306.639	0.0465456	310.216	0.0464443	310.216	0.0463631	310.216	0.0465255	357.634	0.0463912			366.605	0.0542097	375.638	0.0738456	376.029	0.0525063	384.407	0.0510288	377.067	0.0502572	367.644	0.0544727	374.986	0.0516254	373.055	0.049735	387.456	0.0513791	386.477	0.0493913	383.997	0.0494779
Absolute Errs	FALSE	360.101	0.0519728	429.341	0.0464189	402.476	0.0464382	378.772	0.0464576	357.701	0.046477	338.848	0.0464964	321.881	0.0465158	306.53	0.0465352	313.777	0.0464398	313.777	0.0463586	313.777	0.0465209	338.785	0.0464105			365.488	0.0548165	374.257	0.0749832	374.536	0.0531238	381.769	0.0513579	374.516	0.0505576	366.574	0.0549673	373.509	0.0520251	369.912	0.0501441	385.406	0.0523224	384.137	0.049714	377.403	0.0499589
Symbol Type	1	369.14	0.0492079	429.181	0.0464016	402.326	0.0464209	378.63	0.0464403	357.568	0.0464597	338.722	0.046479	321.761	0.0464984	306.415	0.0465178	317.421	0.0464352	317.421	0.046354	317.421	0.0465164	321.821	0.0464299			364.228	0.0552364	372.649	0.075933	372.797	0.0536393	378.791	0.0515857	371.634	0.0507656	365.329	0.0553802	371.84	0.0523017	366.363	0.0504271	383.018	0.0531099	381.493	0.0499374	369.957	0.0502918
Inverse Plot	TRUE	360.62	0.0472614	429.027	0.0463788	402.182	0.0463981	378.495	0.0464174	357.44	0.0464368	338.601	0.0464562	321.646	0.0464755	306.305	0.0464949	321.15	0.0464307	321.15	0.0463495	321.15	0.0465118	306.472	0.0464492			362.878	0.055451	370.856	0.0766689	370.858	0.0540388	375.602	0.0517021	368.549	0.0508719	363.94	0.0557001	370.053	0.0524431	362.563	0.0505718	380.356	0.0537202	378.663	0.0500515	361.985	0.0504619
Color Plot	TRUE	372.995	0.0466109	428.893	0.0463523	402.056	0.0463716	378.376	0.0463909	357.327	0.0464102	338.494	0.0464296	321.545	0.046449	306.209	0.0464683	324.968	0.0464261	324.968	0.046345	324.968	0.0465072	IsoLine	IsoLine			361.498	0.055451	368.928	0.077171	368.773	0.0543113	372.341	0.0517021	365.396	0.0508719	362.447	0.0559184	368.227	0.0524431	358.678	0.0505718	377.494	0.0541365	375.769	0.0500515	353.835	0.0504619
3D plot	FALSE	377.216	0.0474393	428.788	0.0463242	401.957	0.0463435	378.283	0.0463628	357.24	0.0463821	338.411	0.0464015	321.466	0.0464208	306.134	0.0464402	328.878	0.0464216	328.878	0.0463405	328.878	0.0465027					360.148	0.0552364	366.917	0.0774255	366.599	0.0544494	369.152	0.0515857	362.31	0.0507656	360.89	0.056029	366.44	0.0523017	354.878	0.0504271	374.508	0.0543475	372.939	0.0499374	345.862	0.0502918
Linear	FALSE	357.91	0.0465688	428.721	0.0462969	401.895	0.0463162	378.225	0.0463355	357.184	0.0463548	338.359	0.0463741	321.416	0.0463934	306.087	0.0464127	332.883	0.046417	332.883	0.0463359	332.883	0.0464981					358.887	0.0548165	364.879	0.0774255	364.395	0.0544494	366.174	0.0513579	359.429	0.0505576	359.312	0.056029	364.771	0.0520251	351.329	0.0501441	371.482	0.0543475	370.296	0.049714	338.417	0.0499589
Data Range	AJ649:AN713	359.971	0.0844841	428.698	0.0462726	401.873	0.0462918	378.204	0.0463111	357.165	0.0463304	338.341	0.0463497	321.399	0.046369	306.07	0.0463883	336.986	0.0464125	336.986	0.0463314	336.986	0.0464936					357.77	0.0542097	362.869	0.077171	362.221	0.0543113	363.536	0.0510288	356.878	0.0502572	357.754	0.0559184	363.294	0.0516254	348.186	0.049735	368.497	0.0541365	367.955	0.0493913	331.823	0.0494779
Filled Symbols	FALSE	362.976	0.0464909	428.721	0.0462532	401.895	0.0462724	378.225	0.0462916	357.184	0.0463109	338.359	0.0463302	321.416	0.0463494	306.087	0.0463687	341.192	0.0464079	341.192	0.0463269	341.192	0.046489					356.847	0.0534426	360.941	0.0766689	360.136	0.0540388	361.354	0.0506127	354.767	0.0498773	356.261	0.0557001	362.071	0.05112	345.586	0.0492179	365.634	0.0537202	366.019	0.0489832	326.369	0.0488697
ConcAge	FALSE	360.75	0.0561481	428.788	0.0462402	401.957	0.0462594	378.283	0.0462787	357.24	0.0462979	338.411	0.0463172	321.466	0.0463364	306.134	0.0463557	345.504	0.0464034	345.504	0.0463224	345.504	0.0464844					356.157	0.0525486	359.148	0.075933	358.197	0.0536393	359.724	0.0501277	353.19	0.0494345	354.873	0.0553802	361.158	0.050531	343.644	0.0486153	362.973	0.0531099	364.572	0.0485076	322.294	0.048161
ConcSwap	TRUE	369.413	0.0501552	428.893	0.0462348	402.056	0.046254	378.376	0.0462733	357.327	0.0462925	338.494	0.0463117	321.545	0.046331	306.209	0.0463503	349.926	0.0463989	349.926	0.0463178	349.926	0.0464799					355.731	0.0515669	357.539	0.0749832	356.458	0.0531238	358.717	0.0495952	352.216	0.0489484	353.627	0.0549673	360.594	0.0498843	342.443	0.0479535	360.584	0.0523224	363.678	0.0479854	319.776	0.0473827
1st Symbol-row	1	368.46	0.0541145	429.027	0.0462374	402.182	0.0462566	378.495	0.0462758	357.44	0.0462951	338.601	0.0463143	321.646	0.0463336	306.305	0.0463528	354.462	0.0463943	354.462	0.0463133	354.462	0.0464753					355.586	0.0505403	356.159	0.0738456	354.965	0.0525063	358.376	0.0490383	351.886	0.0484399	352.558	0.0544727	360.403	0.0492079	342.037	0.0472614	358.535	0.0513791	363.375	0.0474393	318.924	0.0465688
		370.782	0.0467915	429.181	0.0462478	402.326	0.046267	378.63	0.0462862	357.568	0.0463054	338.722	0.0463247	321.761	0.0463439	306.415	0.0463632	359.117	0.0463898	359.117	0.0463088	359.117	0.0464708					355.731	0.0495136	355.044	0.0725511	353.759	0.0518037	358.717	0.0484815	352.216	0.0479315	351.695	0.05391	360.594	0.0485316	342.443	0.0465694	356.879	0.0503057	363.678	0.0468932	319.776	0.0457549
		361.272	0.0524824	429.341	0.0462651	402.476	0.0462843	378.772	0.0463035	357.701	0.0463228	338.848	0.046342	321.881	0.0463613	306.53	0.0463805	363.897	0.0463852	363.897	0.0463043	363.897	0.0464662					356.157	0.0485319	354.225	0.071135	352.874	0.0510351	359.724	0.0479489	353.19	0.0474453	351.061	0.0532944	361.158	0.0478849	343.644	0.0459076	355.664	0.0491316	364.572	0.0463709	322.294	0.0449766
		369.14	0.0500914	429.495	0.0462879	402.62	0.0463071	378.907	0.0463264	357.829	0.0463456	338.97	0.0463649	321.996	0.0463842	306.639	0.0464034	368.805	0.0463807	368.805	0.0462997	368.805	0.0464616					356.847	0.0476379	353.725	0.0696361	352.333	0.0502215	361.354	0.047464	354.767	0.0470026	350.673	0.0526427	362.071	0.0472959	345.586	0.045305	354.921	0.0478886	366.019	0.0458954	326.369	0.0442678
		375.657	0.04866	429.63	0.0463144	402.747	0.0463336	379.026	0.0463529	357.941	0.0463722	339.076	0.0463915	322.097	0.0464108	306.736	0.0464301	373.847	0.0463762	373.847	0.0462952	373.847	0.0464571					357.77	0.0468708	353.556	0.0680951	352.151	0.049385	363.536	0.0470479	356.878	0.0466227	350.543	0.0519728	363.294	0.0467905	348.186	0.0447879	354.671	0.0466109	367.955	0.0454873	331.823	0.0436597
		369.14	0.0469055	429.735	0.0463424	402.845	0.0463617	379.119	0.046381	358.029	0.0464003	339.159	0.0464196	322.176	0.0464389	306.811	0.0464582	379.028	0.0463716	379.028	0.0462907	379.028	0.0464525					358.887	0.046264	353.725	0.0665541	352.333	0.0485486	366.174	0.0467188	359.429	0.0463222	350.673	0.0513028	364.771	0.0463908	351.329	0.0443788	354.921	0.0453331	370.296	0.0451645	338.417	0.0431786
		368.732	0.0508918	429.801	0.0463697	402.907	0.046389	379.178	0.0464083	358.084	0.0464276	339.212	0.046447	322.226	0.0464663	306.858	0.0464856	384.355	0.0463671	384.355	0.0462862	384.355	0.046448					360.148	0.0458441	354.225	0.0650551	352.874	0.047735	369.152	0.046491	362.31	0.0461143	351.061	0.0506512	366.44	0.0461142	354.878	0.0440958	355.664	0.0440902	372.939	0.0449412	345.862	0.0428458
		369.276	0.0512884	429.824	0.0463941	402.929	0.0464134	379.198	0.0464327	358.103	0.046452	339.23	0.0464714	322.243	0.0464908	306.874	0.0465101	389.834	0.0463625	389.834	0.0462817	389.834	0.0464434					361.498	0.0456295	355.044	0.0636391	353.759	0.0469664	372.341	0.0463746	365.396	0.046008	351.695	0.0500356	368.227	0.0459728	358.678	0.0439511	356.879	0.042916	375.769	0.044827	353.835	0.0426756
		349.284	0.0873717	ConcTikEll	ConcTikEll	ConcTikEll	ConcTikEll	ConcTikEll	ConcTikEll	ConcTikEll	ConcTikEll	ConcTikEll	ConcTikEll	ConcTikEll	ConcTikEll	ConcTikEll	ConcTikEll	395.471	0.046358	395.471	0.0462771	395.471	0.0464389					362.878	0.0456295	356.159	0.0623446	354.965	0.0462638	375.602	0.0463746	368.549	0.046008	352.558	0.0494728	370.053	0.0459728	362.563	0.0439511	358.535	0.0418426	378.663	0.044827	361.985	0.0426756
		365.097	0.048007															401.273	0.0463535	401.273	0.0462726	401.273	0.0464343					364.228	0.0458441	357.539	0.0612069	356.458	0.0456463	378.791	0.046491	371.634	0.0461143	353.627	0.0489783	371.84	0.0461142	366.363	0.0440958	360.584	0.0408993	381.493	0.0449412	369.957	0.0428458
		377.644	0.0468083															407.247	0.0463489	407.247	0.0462681	407.247	0.0464298					365.488	0.046264	359.148	0.0602572	358.197	0.0451308	381.769	0.0467188	374.516	0.0463222	354.873	0.0485654	373.509	0.0463908	369.912	0.0443788	362.973	0.0401118	384.137	0.0451645	377.403	0.0431786
		371.609	0.0570566															413.402	0.0463444	413.402	0.0462636	413.402	0.0464252					366.605	0.0468708	360.941	0.0595212	360.136	0.0447313	384.407	0.0470479	377.067	0.0466227	356.261	0.0482454	374.986	0.0467905	373.055	0.0447879	365.634	0.0395016	386.477	0.0454873	383.997	0.0436597
		370.233	0.0510722															419.746	0.0463399	419.746	0.0462591	419.746	0.0464207					367.528	0.0476379	362.869	0.0590192	362.221	0.0444588	386.589	0.047464	379.178	0.0470026	357.754	0.0480272	376.208	0.0472959	375.654	0.045305	368.497	0.0390853	388.414	0.0458954	389.45	0.0442678
		370.37	0.0512792															426.287	0.0463353	426.287	0.0462546	426.287	0.0464161					368.218	0.0485319	364.879	0.0587647	364.395	0.0443207	388.219	0.0479489	380.755	0.0474453	359.312	0.0479165	377.122	0.0478849	377.597	0.0459076	371.482	0.0388742	389.86	0.0463709	393.525	0.0449766
		375.094	0.0497296															433.035	0.0463308	433.035	0.04625	433.035	0.0464116					368.645	0.0495136	366.917	0.0587647	366.599	0.0443207	389.227	0.0484815	381.729	0.0479315	360.89	0.0479165	377.686	0.0485316	378.797	0.0465694	374.508	0.0388742	390.754	0.0468932	396.044	0.0457549
		369.549	0.0484048															440	0.0463263	440	0.0462455	440	0.046407					368.789	0.0505403	368.928	0.0590192	368.773	0.0444588	389.567	0.0490383	382.059	0.0484399	362.447	0.0480272	377.877	0.0492079	379.203	0.0472614	377.494	0.0390853	391.057	0.0474393	396.896	0.0465688
		371.609	0.0471114															440	0.0463263	440	0.0462455	440	0.046407					Black	Black	370.856	0.0595212	370.858	0.0447313	Black	Black	Black	Black	363.94	0.0482454	Black	Black	Black	Black	380.356	0.0395016	Black	Black	Black	Black
		375.94	0.0611843															IsoLine	IsoLine	ConcBand	ConcBand	ConcBand	ConcBand							372.649	0.0602572	372.797	0.0451308					365.329	0.0485654					383.018	0.0401118
		340.136	0.0813337																											374.257	0.0612069	374.536	0.0456463					366.574	0.0489783					385.406	0.0408993
		359.066	0.0708341																											375.638	0.0623446	376.029	0.0462638					367.644	0.0494728					387.456	0.0418426
		377.216	0.0810353																											376.753	0.0636391	377.235	0.0469664					368.507	0.0500356					389.111	0.042916
		412.882	0.0578238																											377.572	0.0650551	378.12	0.047735					369.141	0.0506512					390.327	0.0440902
		373.832	0.0597025																											378.072	0.0665541	378.662	0.0485486					369.529	0.0513028					391.07	0.0453331
		375.235	0.0477888																											378.24	0.0680951	378.844	0.049385					369.659	0.0519728					391.32	0.0466109
		382.117	0.0471965																											Black	Black	Black	Black					Black	Black					Black	Black
		374.672	0.0480161
		373.274	0.0481888
		358.551	0.0477444
		374.111	0.050142
		374.813	0.0594242
		370.233	0.0737889
		374.251	0.0502965
		375.657	0.048878
		374.111	0.0538321
		374.532	0.0497366
		375.094	0.0541367
		372.439	0.0538346
		380.518	0.055361
		405.186	0.0696469
		373.134	0.0538268
		375.657	0.0513573
		374.392	0.0473556
		373.832	0.0551204
		372.162	0.0500427
		IsoLine	IsoLine
[truncated: 98 more columns]

## Sheet: PlotDat34
Source sheet	U-Pb Table	0.2	17.4476	1	17.4835	0.331834	5	16.865	0.262381	0.85	17.1516
Plot name	Average24	16.8	17.4476	2	17.0186	0.299962	IsoLine	IsoLine	IsoLine	1.15	17.1516
Plot Type	15			3	17.9547	0.396383				1.15	17.8153
1st free col	11			4	17.247	0.291656				0.85	17.8153
Sigma Level	2			6	17.6324	0.433098				0.85	17.1516
Absolute Errs	TRUE			7	17.5837	0.353349				ErrBox	ErrBox
Symbol Type	1			8	17.4289	0.512882				1.85	16.7186
Inverse Plot	FALSE			9	17.4535	0.406432				2.15	16.7186
Color Plot	TRUE			10	17.3539	0.299524				2.15	17.3186
3D plot	FALSE			11	17.2571	0.536838				1.85	17.3186
Linear	FALSE			12	17.5134	0.385256				1.85	16.7186
Data Range	AS728:AT785			13	17.6416	0.472574				ErrBox	ErrBox
Filled Symbols	TRUE			14	17.6474	0.718187				2.85	17.5583
ConcAge	FALSE			15	17.4765	0.421483				3.15	17.5583
ConcSwap	TRUE			16	17.642	0.375927				3.15	18.351
1st Symbol-row	1			IsoLine	IsoLine	IsoLine	IsoLine			2.85	18.351
										2.85	17.5583
										ErrBox	ErrBox
										3.85	16.9553
										4.15	16.9553
										4.15	17.5386
										3.85	17.5386
										3.85	16.9553
										ErrBox	ErrBox
										5.85	17.1993
										6.15	17.1993
										6.15	18.0655
										5.85	18.0655
										5.85	17.1993
										ErrBox	ErrBox
										6.85	17.2303
										7.15	17.2303
										7.15	17.937
										6.85	17.937
										6.85	17.2303
										ErrBox	ErrBox
										7.85	16.916
										8.15	16.916
										8.15	17.9418
										7.85	17.9418
										7.85	16.916
										ErrBox	ErrBox
										8.85	17.0471
										9.15	17.0471
										9.15	17.8599
										8.85	17.8599
										8.85	17.0471
										ErrBox	ErrBox
										9.85	17.0543
										10.15	17.0543
										10.15	17.6534
										9.85	17.6534
										9.85	17.0543
										ErrBox	ErrBox
										10.85	16.7202
										11.15	16.7202
										11.15	17.7939
										10.85	17.7939
										10.85	16.7202
										ErrBox	ErrBox
										11.85	17.1282
										12.15	17.1282
										12.15	17.8987
										11.85	17.8987
										11.85	17.1282
										ErrBox	ErrBox
										12.85	17.169
										13.15	17.169
										13.15	18.1141
										12.85	18.1141
										12.85	17.169
										ErrBox	ErrBox
										13.85	16.9292
										14.15	16.9292
										14.15	18.3656
										13.85	18.3656
										13.85	16.9292
										ErrBox	ErrBox
										14.85	17.055
										15.15	17.055
										15.15	17.898
										14.85	17.898
										14.85	17.055
										ErrBox	ErrBox
										15.85	17.2661
										16.15	17.2661
										16.15	18.0179
										15.85	18.0179
										15.85	17.2661
										ErrBox	ErrBox
										4.85	16.6026
										5.15	16.6026
										5.15	17.1274
										4.85	17.1274
										4.85	16.6026
										ErrBox	ErrBox

## Sheet: PlotDat35
Source sheet	U-Pb Table	0.2	17.48	1	17.4835	0.331834	5	16.865	0.262381	0.85	17.1516
Plot name	Average24	16.8	17.48	2	17.0186	0.299962	IsoLine	IsoLine	IsoLine	1.15	17.1516
Plot Type	15			3	17.9547	0.396383				1.15	17.8153
1st free col	11			4	17.247	0.291656				0.85	17.8153
Sigma Level	2			6	17.6324	0.433098				0.85	17.1516
Absolute Errs	TRUE			7	17.5837	0.353349				ErrBox	ErrBox
Symbol Type	1			8	17.4289	0.512882				1.85	16.7186
Inverse Plot	FALSE			9	17.4535	0.406432				2.15	16.7186
Color Plot	TRUE			10	17.3539	0.299524				2.15	17.3186
3D plot	FALSE			11	17.2571	0.536838				1.85	17.3186
Linear	FALSE			12	17.5134	0.385256				1.85	16.7186
Data Range	AS728:AT785			13	17.6416	0.472574				ErrBox	ErrBox
Filled Symbols	TRUE			14	17.6474	0.718187				2.85	17.5583
ConcAge	FALSE			15	17.4765	0.421483				3.15	17.5583
ConcSwap	TRUE			16	17.642	0.375927				3.15	18.351
1st Symbol-row	1			IsoLine	IsoLine	IsoLine	IsoLine			2.85	18.351
										2.85	17.5583
										ErrBox	ErrBox
										3.85	16.9553
										4.15	16.9553
										4.15	17.5386
										3.85	17.5386
										3.85	16.9553
										ErrBox	ErrBox
										5.85	17.1993
										6.15	17.1993
										6.15	18.0655
										5.85	18.0655
										5.85	17.1993
										ErrBox	ErrBox
										6.85	17.2303
										7.15	17.2303
										7.15	17.937
										6.85	17.937
										6.85	17.2303
										ErrBox	ErrBox
										7.85	16.916
										8.15	16.916
										8.15	17.9418
										7.85	17.9418
										7.85	16.916
										ErrBox	ErrBox
										8.85	17.0471
										9.15	17.0471
										9.15	17.8599
										8.85	17.8599
										8.85	17.0471
										ErrBox	ErrBox
										9.85	17.0543
										10.15	17.0543
										10.15	17.6534
										9.85	17.6534
										9.85	17.0543
										ErrBox	ErrBox
										10.85	16.7202
										11.15	16.7202
										11.15	17.7939
										10.85	17.7939
										10.85	16.7202
										ErrBox	ErrBox
										11.85	17.1282
										12.15	17.1282
										12.15	17.8987
										11.85	17.8987
										11.85	17.1282
										ErrBox	ErrBox
										12.85	17.169
										13.15	17.169
										13.15	18.1141
										12.85	18.1141
										12.85	17.169
										ErrBox	ErrBox
										13.85	16.9292
										14.15	16.9292
										14.15	18.3656
										13.85	18.3656
										13.85	16.9292
										ErrBox	ErrBox
										14.85	17.055
										15.15	17.055
										15.15	17.898
										14.85	17.898
										14.85	17.055
										ErrBox	ErrBox
										15.85	17.2661
										16.15	17.2661
										16.15	18.0179
										15.85	18.0179
										15.85	17.2661
										ErrBox	ErrBox
										4.85	16.6026
										5.15	16.6026
										5.15	17.1274
										4.85	17.1274
										4.85	16.6026
										ErrBox	ErrBox

## Sheet: PlotDat36
Source sheet	U-Pb Table	368.189	0.046304	460.561	0.0463748	429.824	0.0463941	402.929	0.0464134	379.198	0.0464327	358.103	0.046452	339.23	0.0464714	322.243	0.0464908	306.874	0.0465101	300	0.0464579	300	0.0463767	300	0.0465392	459.958	0.0463141	343.61	0	376.753	0.046304	386.53	0.0517539	368.252	0.0599406	381.009	0.0488385	388.956	0.0561114	348.142	0.0593335	376.087	0.0482188	375.184	0.0563006	382.735	0.0482262	379.394	0.0500812
Plot name	Concordia2	378.358	0.0517539	460.537	0.0463942	429.801	0.0464135	402.907	0.0464328	379.178	0.0464522	358.084	0.0464715	339.212	0.0464909	322.226	0.0465103	306.858	0.0465297	300	0.0464579	300	0.0463767	300	0.0465392	429.261	0.0463333	480	0.391542	376.406	0.0468143	386.199	0.0521911	367.859	0.0613076	380.696	0.0494999	388.661	0.0569713	347.711	0.06076	375.642	0.0489007	374.819	0.0573438	382.195	0.0491265	378.968	0.0507186
Plot Type	1	358.551	0.0599406	460.466	0.0464071	429.735	0.0464264	402.845	0.0464458	379.119	0.0464651	358.029	0.0464845	339.159	0.0465039	322.176	0.0465233	306.811	0.0465427	303.933	0.0464526	303.933	0.0463714	303.933	0.0465338	402.401	0.0463526			375.393	0.0472834	385.233	0.0525928	366.712	0.0625638	379.781	0.0501076	387.801	0.0577615	346.452	0.0620709	374.342	0.0495274	373.752	0.0583025	380.62	0.0499539	377.723	0.0513044
1st free col	69	373.274	0.0488385	460.353	0.0464125	429.63	0.0464318	402.747	0.0464512	379.026	0.0464705	357.941	0.0464899	339.076	0.0465093	322.097	0.0465287	306.736	0.0465481	307.969	0.0464472	307.969	0.046366	307.969	0.0465284	378.701	0.0463719			373.797	0.0476731	383.71	0.0529266	364.904	0.0636076	378.339	0.0506126	386.445	0.058418	344.468	0.0631601	372.294	0.0500481	372.071	0.059099	378.137	0.0506413	375.761	0.051791
Sigma Level	2	381.679	0.0561114	460.209	0.0464099	429.495	0.0464292	402.62	0.0464486	378.907	0.046468	357.829	0.0464873	338.97	0.0465067	321.996	0.0465261	306.639	0.0465456	312.115	0.0464419	312.115	0.0463607	312.115	0.046523	357.634	0.0463912			371.746	0.0479519	381.753	0.0531653	362.581	0.0643542	376.487	0.0509738	384.702	0.0588877	341.919	0.0639392	369.662	0.0504205	369.912	0.0596688	374.947	0.0511331	373.24	0.0521392
Absolute Errs	FALSE	337.496	0.0593335	460.044	0.0463995	429.341	0.0464189	402.476	0.0464382	378.772	0.0464576	357.701	0.046477	338.848	0.0464964	321.881	0.0465158	306.53	0.0465352	316.373	0.0464365	316.373	0.0463553	316.373	0.0465177	338.785	0.0464105			369.407	0.0480971	379.521	0.0532898	359.932	0.0647433	374.374	0.0511621	382.715	0.0591324	339.011	0.0643453	366.661	0.0506146	367.45	0.0599657	371.309	0.0513893	370.366	0.0523206
Symbol Type	1	365.097	0.0482188	459.873	0.0463822	429.181	0.0464016	402.326	0.0464209	378.63	0.0464403	357.568	0.0464597	338.722	0.046479	321.761	0.0464984	306.415	0.0465178	320.749	0.0464311	320.749	0.04635	320.749	0.0465123	321.821	0.0464299			366.97	0.0480971	377.195	0.0532898	357.171	0.0647433	372.173	0.0511621	380.644	0.0591324	335.981	0.0643453	363.533	0.0506146	364.883	0.0599657	367.517	0.0513893	367.369	0.0523206
Inverse Plot	TRUE	366.166	0.0563006	459.708	0.0463594	429.027	0.0463788	402.182	0.0463981	378.495	0.0464174	357.44	0.0464368	338.601	0.0464562	321.646	0.0464755	306.305	0.0464949	325.247	0.0464258	325.247	0.0463447	325.247	0.0465069	306.472	0.0464492			364.631	0.0479519	374.963	0.0531653	354.522	0.0643542	370.06	0.0509738	378.657	0.0588877	333.073	0.0639392	360.531	0.0504205	362.42	0.0596688	363.879	0.0511331	364.495	0.0521392
Color Plot	TRUE	369.413	0.0482262	459.563	0.046333	428.893	0.0463523	402.056	0.0463716	378.376	0.0463909	357.327	0.0464102	338.494	0.0464296	321.545	0.046449	306.209	0.0464683	329.873	0.0464204	329.873	0.0463393	329.873	0.0465015	IsoLine	IsoLine			362.58	0.0476731	373.006	0.0529266	352.199	0.0636076	368.208	0.0506126	376.914	0.058418	330.524	0.0631601	357.9	0.0500481	360.261	0.059099	360.689	0.0506413	361.974	0.051791
3D plot	FALSE	368.868	0.0500812	459.451	0.0463049	428.788	0.0463242	401.957	0.0463435	378.283	0.0463628	357.24	0.0463821	338.411	0.0464015	321.466	0.0464208	306.134	0.0464402	334.633	0.0464151	334.633	0.046334	334.633	0.0464962					360.984	0.0472834	371.483	0.0525928	350.39	0.0625638	366.766	0.0501076	375.558	0.0577615	328.539	0.0620709	355.851	0.0495274	358.58	0.0583025	358.206	0.0499539	360.012	0.0513044
Linear	FALSE	370.92	0.0516243	459.38	0.0462777	428.721	0.0462969	401.895	0.0463162	378.225	0.0463355	357.184	0.0463548	338.359	0.0463741	321.416	0.0463934	306.087	0.0464127	339.531	0.0464097	339.531	0.0463287	339.531	0.0464908					359.971	0.0468143	370.517	0.0521911	349.243	0.0613076	365.851	0.0494999	374.697	0.0569713	327.28	0.06076	354.552	0.0489007	357.514	0.0573438	356.63	0.0491265	358.767	0.0507186
Data Range	AJ728:AN785	372.995	0.0721211	459.355	0.0462533	428.698	0.0462726	401.873	0.0462918	378.204	0.0463111	357.165	0.0463304	338.341	0.0463497	321.399	0.046369	306.07	0.0463883	344.575	0.0464044	344.575	0.0463233	344.575	0.0464854					359.624	0.046304	370.186	0.0517539	348.85	0.0599406	365.538	0.0488385	374.403	0.0561114	326.849	0.0593335	354.107	0.0482188	357.149	0.0563006	356.091	0.0482262	358.341	0.0500812
Filled Symbols	FALSE	367.647	0.0466358	459.38	0.0462339	428.721	0.0462532	401.895	0.0462724	378.225	0.0462916	357.184	0.0463109	338.359	0.0463302	321.416	0.0463494	306.087	0.0463687	349.771	0.046399	349.771	0.046318	349.771	0.04648					359.971	0.0457936	370.517	0.0513168	349.243	0.0585736	365.851	0.0481772	374.697	0.0552515	327.28	0.057907	354.552	0.0475369	357.514	0.0552574	356.63	0.0473259	358.767	0.0494438
ConcAge	FALSE	364.964	0.0464013	459.451	0.046221	428.788	0.0462402	401.957	0.0462594	378.283	0.0462787	357.24	0.0462979	338.411	0.0463172	321.466	0.0463364	306.134	0.0463557	355.126	0.0463937	355.126	0.0463127	355.126	0.0464747					360.984	0.0453245	371.483	0.050915	350.39	0.0573174	366.766	0.0475694	375.558	0.0544613	328.539	0.056596	355.851	0.0469102	358.58	0.0542987	358.206	0.0464985	360.012	0.0488581
ConcSwap	TRUE	415.8	0.3272	459.563	0.0462156	428.893	0.0462348	402.056	0.046254	378.376	0.0462733	357.327	0.0462925	338.494	0.0463117	321.545	0.046331	306.209	0.0463503	360.647	0.0463883	360.647	0.0463073	360.647	0.0464693					362.58	0.0449348	373.006	0.0505813	352.199	0.0562736	368.208	0.0470645	376.914	0.0538048	330.524	0.0555068	357.9	0.0463896	360.261	0.0535022	360.689	0.0458111	361.974	0.0483714
1st Symbol-row	1	364.83	0.0515176	459.708	0.0462182	429.027	0.0462374	402.182	0.0462566	378.495	0.0462758	357.44	0.0462951	338.601	0.0463143	321.646	0.0463336	306.305	0.0463528	366.342	0.046383	366.342	0.046302	366.342	0.0464639					364.631	0.044656	374.963	0.0503425	354.522	0.055527	370.06	0.0467032	378.657	0.0533352	333.073	0.0547277	360.531	0.0460171	362.42	0.0529324	363.879	0.0453193	364.495	0.0480233
		368.324	0.0496602	459.873	0.0462286	429.181	0.0462478	402.326	0.046267	378.63	0.0462862	357.568	0.0463054	338.722	0.0463247	321.761	0.0463439	306.415	0.0463632	372.219	0.0463776	372.219	0.0462967	372.219	0.0464585					366.97	0.0445108	377.195	0.0502181	357.171	0.0551379	372.173	0.046515	380.644	0.0530904	335.981	0.0543217	363.533	0.045823	364.883	0.0526355	367.517	0.0450631	367.369	0.0478419
		364.964	0.0791178	460.044	0.0462459	429.341	0.0462651	402.476	0.0462843	378.772	0.0463035	357.701	0.0463228	338.848	0.046342	321.881	0.0463613	306.53	0.0463805	378.288	0.0463723	378.288	0.0462913	378.288	0.0464532					369.407	0.0445108	379.521	0.0502181	359.932	0.0551379	374.374	0.046515	382.715	0.0530904	339.011	0.0543217	366.661	0.045823	367.45	0.0526355	371.309	0.0450631	370.366	0.0478419
		349.773	0.124912	460.209	0.0462687	429.495	0.0462879	402.62	0.0463071	378.907	0.0463264	357.829	0.0463456	338.97	0.0463649	321.996	0.0463842	306.639	0.0464034	384.558	0.0463669	384.558	0.046286	384.558	0.0464478					371.746	0.044656	381.753	0.0503425	362.581	0.055527	376.487	0.0467032	384.702	0.0533352	341.919	0.0547277	369.662	0.0460171	369.912	0.0529324	374.947	0.0453193	373.24	0.0480233
		IsoLine	IsoLine	460.353	0.0462952	429.63	0.0463144	402.747	0.0463336	379.026	0.0463529	357.941	0.0463722	339.076	0.0463915	322.097	0.0464108	306.736	0.0464301	391.039	0.0463616	391.039	0.0462807	391.039	0.0464424					373.797	0.0449348	383.71	0.0505813	364.904	0.0562736	378.339	0.0470645	386.445	0.0538048	344.468	0.0555068	372.294	0.0463896	372.071	0.0535022	378.137	0.0458111	375.761	0.0483714
				460.466	0.0463232	429.735	0.0463424	402.845	0.0463617	379.119	0.046381	358.029	0.0464003	339.159	0.0464196	322.176	0.0464389	306.811	0.0464582	397.742	0.0463562	397.742	0.0462754	397.742	0.0464371					375.393	0.0453245	385.233	0.050915	366.712	0.0573174	379.781	0.0475694	387.801	0.0544613	346.452	0.056596	374.342	0.0469102	373.752	0.0542987	380.62	0.0464985	377.723	0.0488581
				460.537	0.0463504	429.801	0.0463697	402.907	0.046389	379.178	0.0464083	358.084	0.0464276	339.212	0.046447	322.226	0.0464663	306.858	0.0464856	404.678	0.0463509	404.678	0.04627	404.678	0.0464317					376.406	0.0457936	386.199	0.0513168	367.859	0.0585736	380.696	0.0481772	388.661	0.0552515	347.711	0.057907	375.642	0.0475369	374.819	0.0552574	382.195	0.0473259	378.968	0.0494438
				460.561	0.0463748	429.824	0.0463941	402.929	0.0464134	379.198	0.0464327	358.103	0.046452	339.23	0.0464714	322.243	0.0464908	306.874	0.0465101	411.861	0.0463455	411.861	0.0462647	411.861	0.0464263					376.753	0.046304	386.53	0.0517539	368.252	0.0599406	381.009	0.0488385	388.956	0.0561114	348.142	0.0593335	376.087	0.0482188	375.184	0.0563006	382.735	0.0482262	379.394	0.0500812
				ConcTikEll	ConcTikEll	ConcTikEll	ConcTikEll	ConcTikEll	ConcTikEll	ConcTikEll	ConcTikEll	ConcTikEll	ConcTikEll	ConcTikEll	ConcTikEll	ConcTikEll	ConcTikEll	ConcTikEll	ConcTikEll	419.302	0.0463402	419.302	0.0462594	419.302	0.046421					Black	Black	Black	Black	Black	Black	Black	Black	Black	Black	Black	Black	Black	Black	Black	Black	Black	Black	Black	Black
																				427.017	0.0463348	427.017	0.0462541	427.017	0.0464156
																				435.021	0.0463295	435.021	0.0462487	435.021	0.0464103
																				443.33	0.0463242	443.33	0.0462434	443.33	0.0464049
																				451.963	0.0463188	451.963	0.0462381	451.963	0.0463995
																				460.938	0.0463135	460.938	0.0462328	460.938	0.0463942
																				470.276	0.0463081	470.276	0.0462275	470.276	0.0463888
																				480	0.0463028	480	0.0462221	480	0.0463835
																				480	0.0463028	480	0.0462221	480	0.0463835
																				IsoLine	IsoLine	ConcBand	ConcBand	ConcBand	ConcBand
[truncated: 20 more columns]

## Sheet: PlotDat38
Source sheet	U-Pb Table	0.2	17.228	1	17.1854	0.256113	30	15.9051	0.302751	0.85	16.9293
Plot name	Average24	53.8	17.228	2	17.4184	0.308835	49	16.4972	0.153206	1.15	16.9293
Plot Type	15			3	17.2685	0.278446	IsoLine	IsoLine	IsoLine	1.15	17.4415
1st free col	11			4	17.4063	0.415277				0.85	17.4415
Sigma Level	2			5	16.9067	0.406101				0.85	16.9293
Absolute Errs	TRUE			6	17.5334	0.271675				ErrBox	ErrBox
Symbol Type	1			7	17.7239	0.437509				1.85	17.1095
Inverse Plot	FALSE			8	17.3772	0.444167				2.15	17.1095
Color Plot	TRUE			9	17.3135	0.412288				2.15	17.7272
3D plot	FALSE			10	17.7718	0.636786				1.85	17.7272
Linear	FALSE			11	17.3729	0.378142				1.85	17.1095
Data Range	AP787:AQ846			12	17.5448	0.384392				ErrBox	ErrBox
Filled Symbols	TRUE			13	17.1396	0.295995				2.85	16.99
ConcAge	FALSE			14	17.1385	0.273083				3.15	16.99
ConcSwap	TRUE			15	17.3936	0.41012				3.15	17.5469
1st Symbol-row	1			16	17.265	0.346271				2.85	17.5469
				17	17.0714	0.36139				2.85	16.99
				18	16.9782	0.454782				ErrBox	ErrBox
				19	17.0569	0.258631				3.85	16.991
				20	17.0306	0.249826				4.15	16.991
				21	17.1166	0.371197				4.15	17.8215
				22	17.0379	0.266801				3.85	17.8215
				23	17.1036	0.277877				3.85	16.991
				24	17.4179	0.212263				ErrBox	ErrBox
				25	16.9439	0.313423				4.85	16.5006
				26	16.9438	0.313421				5.15	16.5006
				27	16.6546	0.454886				5.15	17.3128
				28	17.3883	0.367806				4.85	17.3128
				29	17.3275	0.362919				4.85	16.5006
				31	17.3688	0.500565				ErrBox	ErrBox
				32	17.2199	0.274945				5.85	17.2617
				33	17.345	0.313383				6.15	17.2617
				34	17.4522	0.291203				6.15	17.8051
				35	17.1192	0.267044				5.85	17.8051
				36	17.1939	0.246956				5.85	17.2617
				37	17.301	0.226139				ErrBox	ErrBox
				38	17.3204	0.282441				6.85	17.2864
				39	17.4233	0.310654				7.15	17.2864
				40	17.2402	0.326914				7.15	18.1614
				41	17.2209	0.324528				6.85	18.1614
				42	17.3244	0.229086				6.85	17.2864
				43	17.3262	0.245164				ErrBox	ErrBox
				44	17.1217	0.356352				7.85	16.933
				45	17.1897	0.286617				8.15	16.933
				46	17.1211	0.332212				8.15	17.8214
				47	16.9098	0.362688				7.85	17.8214
				48	17.6139	1.18444				7.85	16.933
				50	17.0138	0.653626				ErrBox	ErrBox
				51	17.8387	1.37094				8.85	16.9012
				52	17.1942	0.347166				9.15	16.9012
				53	16.9787	0.324298				9.15	17.7258
				IsoLine	IsoLine	IsoLine	IsoLine			8.85	17.7258
										8.85	16.9012
										ErrBox	ErrBox
										9.85	17.135
										10.15	17.135
										10.15	18.4086
										9.85	18.4086
										9.85	17.135
										ErrBox	ErrBox
										10.85	16.9948
										11.15	16.9948
										11.15	17.7511
										10.85	17.7511
										10.85	16.9948
										ErrBox	ErrBox
										11.85	17.1604
										12.15	17.1604
										12.15	17.9292
										11.85	17.9292
										11.85	17.1604
										ErrBox	ErrBox
										12.85	16.8436
										13.15	16.8436
										13.15	17.4356
										12.85	17.4356
										12.85	16.8436
										ErrBox	ErrBox
										13.85	16.8654
										14.15	16.8654
										14.15	17.4116
										13.85	17.4116
										13.85	16.8654
										ErrBox	ErrBox
										14.85	16.9835
										15.15	16.9835
										15.15	17.8037
										14.85	17.8037
										14.85	16.9835
										ErrBox	ErrBox
										15.85	16.9187
										16.15	16.9187
										16.15	17.6112
										15.85	17.6112
										15.85	16.9187
										ErrBox	ErrBox
										16.85	16.71
										17.15	16.71
										17.15	17.4328
										16.85	17.4328
										16.85	16.71
										ErrBox	ErrBox
										17.85	16.5234
										18.15	16.5234
										18.15	17.433
										17.85	17.433
										17.85	16.5234
										ErrBox	ErrBox
										18.85	16.7983
										19.15	16.7983
										19.15	17.3155
										18.85	17.3155
										18.85	16.7983
										ErrBox	ErrBox
										19.85	16.7807
										20.15	16.7807
										20.15	17.2804
										19.85	17.2804
										19.85	16.7807
										ErrBox	ErrBox
										20.85	16.7454
										21.15	16.7454
										21.15	17.4878
										20.85	17.4878
										20.85	16.7454
										ErrBox	ErrBox
										21.85	16.7711
										22.15	16.7711
										22.15	17.3047
										21.85	17.3047
										21.85	16.7711
										ErrBox	ErrBox
										22.85	16.8257
										23.15	16.8257
										23.15	17.3815
										22.85	17.3815
										22.85	16.8257
										ErrBox	ErrBox
										23.85	17.2056
										24.15	17.2056
										24.15	17.6302
										23.85	17.6302
										23.85	17.2056
										ErrBox	ErrBox
										24.85	16.6305
										25.15	16.6305
										25.15	17.2573
										24.85	17.2573
										24.85	16.6305
										ErrBox	ErrBox
										25.85	16.6304
										26.15	16.6304
										26.15	17.2573
										25.85	17.2573
										25.85	16.6304
										ErrBox	ErrBox
										26.85	16.1997
										27.15	16.1997
										27.15	17.1095
										26.85	17.1095
										26.85	16.1997
										ErrBox	ErrBox
										27.85	17.0205
										28.15	17.0205
										28.15	17.7561
										27.85	17.7561
										27.85	17.0205
										ErrBox	ErrBox
										28.85	16.9646
										29.15	16.9646
										29.15	17.6904
										28.85	17.6904
										28.85	16.9646
										ErrBox	ErrBox
										30.85	16.8682
										31.15	16.8682
										31.15	17.8694
										30.85	17.8694
										30.85	16.8682
										ErrBox	ErrBox
										31.85	16.9449
										32.15	16.9449
										32.15	17.4948
										31.85	17.4948
										31.85	16.9449
										ErrBox	ErrBox
										32.85	17.0316
										33.15	17.0316
										33.15	17.6584
										32.85	17.6584
										32.85	17.0316
										ErrBox	ErrBox
										33.85	17.161
										34.15	17.161
										34.15	17.7434
										33.85	17.7434
										33.85	17.161
										ErrBox	ErrBox
										34.85	16.8521
										35.15	16.8521
										35.15	17.3862
										34.85	17.3862
										34.85	16.8521
										ErrBox	ErrBox
										35.85	16.9469
										36.15	16.9469
										36.15	17.4408
										35.85	17.4408
										35.85	16.9469
										ErrBox	ErrBox
										36.85	17.0749
										37.15	17.0749
										37.15	17.5272
										36.85	17.5272
										36.85	17.0749
										ErrBox	ErrBox
										37.85	17.0379
										38.15	17.0379
										38.15	17.6028
										37.85	17.6028
										37.85	17.0379
										ErrBox	ErrBox
										38.85	17.1126
										39.15	17.1126
										39.15	17.7339
										38.85	17.7339
										38.85	17.1126
										ErrBox	ErrBox
										39.85	16.9132
										40.15	16.9132
										40.15	17.5671
										39.85	17.5671
										39.85	16.9132
										ErrBox	ErrBox
										40.85	16.8963
										41.15	16.8963
										41.15	17.5454
										40.85	17.5454
										40.85	16.8963
										ErrBox	ErrBox
										41.85	17.0953
										42.15	17.0953
										42.15	17.5535
										41.85	17.5535
										41.85	17.0953
										ErrBox	ErrBox
										42.85	17.081
										43.15	17.081
										43.15	17.5713
										42.85	17.5713
										42.85	17.081
										ErrBox	ErrBox
										43.85	16.7654
										44.15	16.7654
										44.15	17.4781
										43.85	17.4781
										43.85	16.7654
										ErrBox	ErrBox
										44.85	16.9031
										45.15	16.9031
										45.15	17.4763
										44.85	17.4763
										44.85	16.9031
										ErrBox	ErrBox
										45.85	16.7889
										46.15	16.7889
										46.15	17.4533
										45.85	17.4533
										45.85	16.7889
										ErrBox	ErrBox
										46.85	16.5471
										47.15	16.5471
										47.15	17.2725
										46.85	17.2725
										46.85	16.5471
										ErrBox	ErrBox
										47.85	16.4294
										48.15	16.4294
										48.15	18.7983
										47.85	18.7983
										47.85	16.4294
										ErrBox	ErrBox
										49.85	16.3602
										50.15	16.3602
										50.15	17.6675
										49.85	17.6675
										49.85	16.3602
										ErrBox	ErrBox
										50.85	16.4678
										51.15	16.4678
										51.15	19.2097
										50.85	19.2097
										50.85	16.4678
										ErrBox	ErrBox
										51.85	16.847
										52.15	16.847
										52.15	17.5414
										51.85	17.5414
										51.85	16.847
										ErrBox	ErrBox
										52.85	16.6545
										53.15	16.6545
										53.15	17.303
										52.85	17.303
										52.85	16.6545
										ErrBox	ErrBox
										29.85	15.6024
										30.15	15.6024
										30.15	16.2079
										29.85	16.2079
										29.85	15.6024
										ErrBox	ErrBox
										48.85	16.344
										49.15	16.344
										49.15	16.6504
										48.85	16.6504
										48.85	16.344
										ErrBox	ErrBox

## Sheet: PlotDat39
Source sheet	U-Pb Table	0.2	17.2209	1	17.1854	0.256113	30	15.9051	0.302751	0.85	16.9293
Plot name	Average25	53.8	17.2209	2	17.4184	0.308835	49	16.4972	0.153206	1.15	16.9293
Plot Type	15			3	17.2685	0.278446	IsoLine	IsoLine	IsoLine	1.15	17.4415
1st free col	11			4	17.4063	0.415277				0.85	17.4415
Sigma Level	2			5	16.9067	0.406101				0.85	16.9293
Absolute Errs	TRUE			6	17.5334	0.271675				ErrBox	ErrBox
Symbol Type	1			7	17.7239	0.437509				1.85	17.1095
Inverse Plot	FALSE			8	17.3772	0.444167				2.15	17.1095
Color Plot	TRUE			9	17.3135	0.412288				2.15	17.7272
3D plot	FALSE			10	17.7718	0.636786				1.85	17.7272
Linear	FALSE			11	17.3729	0.378142				1.85	17.1095
Data Range	AP787:AQ846			12	17.5448	0.384392				ErrBox	ErrBox
Filled Symbols	TRUE			13	17.1396	0.295995				2.85	16.99
ConcAge	FALSE			14	17.1385	0.273083				3.15	16.99
ConcSwap	TRUE			15	17.3936	0.41012				3.15	17.5469
1st Symbol-row	1			16	17.265	0.346271				2.85	17.5469
				17	17.0714	0.36139				2.85	16.99
				18	16.9782	0.454782				ErrBox	ErrBox
				19	17.0569	0.258631				3.85	16.991
				20	17.0306	0.249826				4.15	16.991
				21	17.1166	0.371197				4.15	17.8215
				22	17.0379	0.266801				3.85	17.8215
				23	17.1036	0.277877				3.85	16.991
				24	17.4179	0.212263				ErrBox	ErrBox
				25	16.9439	0.313423				4.85	16.5006
				26	16.9438	0.313421				5.15	16.5006
				27	16.6546	0.454886				5.15	17.3128
				28	17.3883	0.367806				4.85	17.3128
				29	17.3275	0.362919				4.85	16.5006
				31	17.3688	0.500565				ErrBox	ErrBox
				32	17.2199	0.274945				5.85	17.2617
				33	17.345	0.313383				6.15	17.2617
				34	17.4522	0.291203				6.15	17.8051
				35	17.1192	0.267044				5.85	17.8051
				36	17.1939	0.246956				5.85	17.2617
				37	17.301	0.226139				ErrBox	ErrBox
				38	17.3204	0.282441				6.85	17.2864
				39	17.4233	0.310654				7.15	17.2864
				40	17.2402	0.326914				7.15	18.1614
				41	17.2209	0.324528				6.85	18.1614
				42	17.3244	0.229086				6.85	17.2864
				43	17.3262	0.245164				ErrBox	ErrBox
				44	17.1217	0.356352				7.85	16.933
				45	17.1897	0.286617				8.15	16.933
				46	17.1211	0.332212				8.15	17.8214
				47	16.9098	0.362688				7.85	17.8214
				48	17.6139	1.18444				7.85	16.933
				50	17.0138	0.653626				ErrBox	ErrBox
				51	17.8387	1.37094				8.85	16.9012
				52	17.1942	0.347166				9.15	16.9012
				53	16.9787	0.324298				9.15	17.7258
				IsoLine	IsoLine	IsoLine	IsoLine			8.85	17.7258
										8.85	16.9012
										ErrBox	ErrBox
										9.85	17.135
										10.15	17.135
										10.15	18.4086
										9.85	18.4086
										9.85	17.135
										ErrBox	ErrBox
										10.85	16.9948
										11.15	16.9948
										11.15	17.7511
										10.85	17.7511
										10.85	16.9948
										ErrBox	ErrBox
										11.85	17.1604
										12.15	17.1604
										12.15	17.9292
										11.85	17.9292
										11.85	17.1604
										ErrBox	ErrBox
										12.85	16.8436
										13.15	16.8436
										13.15	17.4356
										12.85	17.4356
										12.85	16.8436
										ErrBox	ErrBox
										13.85	16.8654
										14.15	16.8654
										14.15	17.4116
										13.85	17.4116
										13.85	16.8654
										ErrBox	ErrBox
										14.85	16.9835
										15.15	16.9835
										15.15	17.8037
										14.85	17.8037
										14.85	16.9835
										ErrBox	ErrBox
										15.85	16.9187
										16.15	16.9187
										16.15	17.6112
										15.85	17.6112
										15.85	16.9187
										ErrBox	ErrBox
										16.85	16.71
										17.15	16.71
										17.15	17.4328
										16.85	17.4328
										16.85	16.71
										ErrBox	ErrBox
										17.85	16.5234
										18.15	16.5234
										18.15	17.433
										17.85	17.433
										17.85	16.5234
										ErrBox	ErrBox
										18.85	16.7983
										19.15	16.7983
										19.15	17.3155
										18.85	17.3155
										18.85	16.7983
										ErrBox	ErrBox
										19.85	16.7807
										20.15	16.7807
										20.15	17.2804
										19.85	17.2804
										19.85	16.7807
										ErrBox	ErrBox
										20.85	16.7454
										21.15	16.7454
										21.15	17.4878
										20.85	17.4878
										20.85	16.7454
										ErrBox	ErrBox
										21.85	16.7711
										22.15	16.7711
										22.15	17.3047
										21.85	17.3047
										21.85	16.7711
										ErrBox	ErrBox
										22.85	16.8257
										23.15	16.8257
										23.15	17.3815
										22.85	17.3815
										22.85	16.8257
										ErrBox	ErrBox
										23.85	17.2056
										24.15	17.2056
										24.15	17.6302
										23.85	17.6302
										23.85	17.2056
										ErrBox	ErrBox
										24.85	16.6305
										25.15	16.6305
										25.15	17.2573
										24.85	17.2573
										24.85	16.6305
										ErrBox	ErrBox
										25.85	16.6304
										26.15	16.6304
										26.15	17.2573
										25.85	17.2573
										25.85	16.6304
										ErrBox	ErrBox
										26.85	16.1997
										27.15	16.1997
										27.15	17.1095
										26.85	17.1095
										26.85	16.1997
										ErrBox	ErrBox
										27.85	17.0205
										28.15	17.0205
										28.15	17.7561
										27.85	17.7561
										27.85	17.0205
										ErrBox	ErrBox
										28.85	16.9646
										29.15	16.9646
										29.15	17.6904
										28.85	17.6904
										28.85	16.9646
										ErrBox	ErrBox
										30.85	16.8682
										31.15	16.8682
										31.15	17.8694
										30.85	17.8694
										30.85	16.8682
										ErrBox	ErrBox
										31.85	16.9449
										32.15	16.9449
										32.15	17.4948
										31.85	17.4948
										31.85	16.9449
										ErrBox	ErrBox
										32.85	17.0316
										33.15	17.0316
										33.15	17.6584
										32.85	17.6584
										32.85	17.0316
										ErrBox	ErrBox
										33.85	17.161
										34.15	17.161
										34.15	17.7434
										33.85	17.7434
										33.85	17.161
										ErrBox	ErrBox
										34.85	16.8521
										35.15	16.8521
										35.15	17.3862
										34.85	17.3862
										34.85	16.8521
										ErrBox	ErrBox
										35.85	16.9469
										36.15	16.9469
										36.15	17.4408
										35.85	17.4408
										35.85	16.9469
										ErrBox	ErrBox
										36.85	17.0749
										37.15	17.0749
										37.15	17.5272
										36.85	17.5272
										36.85	17.0749
										ErrBox	ErrBox
										37.85	17.0379
										38.15	17.0379
										38.15	17.6028
										37.85	17.6028
										37.85	17.0379
										ErrBox	ErrBox
										38.85	17.1126
										39.15	17.1126
										39.15	17.7339
										38.85	17.7339
										38.85	17.1126
										ErrBox	ErrBox
										39.85	16.9132
										40.15	16.9132
										40.15	17.5671
										39.85	17.5671
										39.85	16.9132
										ErrBox	ErrBox
										40.85	16.8963
										41.15	16.8963
										41.15	17.5454
										40.85	17.5454
										40.85	16.8963
										ErrBox	ErrBox
										41.85	17.0953
										42.15	17.0953
										42.15	17.5535
										41.85	17.5535
										41.85	17.0953
										ErrBox	ErrBox
										42.85	17.081
										43.15	17.081
										43.15	17.5713
										42.85	17.5713
										42.85	17.081
										ErrBox	ErrBox
										43.85	16.7654
										44.15	16.7654
										44.15	17.4781
										43.85	17.4781
										43.85	16.7654
										ErrBox	ErrBox
										44.85	16.9031
										45.15	16.9031
										45.15	17.4763
										44.85	17.4763
										44.85	16.9031
										ErrBox	ErrBox
										45.85	16.7889
										46.15	16.7889
										46.15	17.4533
										45.85	17.4533
										45.85	16.7889
										ErrBox	ErrBox
										46.85	16.5471
										47.15	16.5471
										47.15	17.2725
										46.85	17.2725
										46.85	16.5471
										ErrBox	ErrBox
										47.85	16.4294
										48.15	16.4294
										48.15	18.7983
										47.85	18.7983
										47.85	16.4294
										ErrBox	ErrBox
										49.85	16.3602
										50.15	16.3602
										50.15	17.6675
										49.85	17.6675
										49.85	16.3602
										ErrBox	ErrBox
										50.85	16.4678
										51.15	16.4678
										51.15	19.2097
										50.85	19.2097
										50.85	16.4678
										ErrBox	ErrBox
										51.85	16.847
										52.15	16.847
										52.15	17.5414
										51.85	17.5414
										51.85	16.847
										ErrBox	ErrBox
										52.85	16.6545
										53.15	16.6545
										53.15	17.303
										52.85	17.303
										52.85	16.6545
										ErrBox	ErrBox
										29.85	15.6024
										30.15	15.6024
										30.15	16.2079
										29.85	16.2079
										29.85	15.6024
										ErrBox	ErrBox
										48.85	16.344
										49.15	16.344
										49.15	16.6504
										48.85	16.6504
										48.85	16.344
										ErrBox	ErrBox

[truncated: 58 more sheets: PlotDat40, PlotDat42, PlotDat43, PlotDat30, PlotDat37, PlotDat29, PlotDat44, PlotDat41, PlotDat45, PlotDat4, PlotDat3, PlotDat5, PlotDat8, PlotDat9, PlotDat10, PlotDat6, PlotDat7, PlotDat11, PlotDat12, PlotDat2 …]
