# Supplementary material for: U–Pb dating of volcaniclastic deposits from the Sinj Basin: implications for provenance and the tectono-sedimentary evolution of the External Dinarides
Source: Int J Earth Sci. 2026 Apr 11;115(2):27. doi: 10.1007/s00531-026-02567-w (PMC13070079; doi:10.1007/s00531-026-02567-w)
Supplement: Supplementary file 3 — Supplementary file3 (XLSX 48 KB) [file 531_2026_2567_MOESM3_ESM.xlsx]

## Sheet: List1
Table 1: Sample localities and zircon morphological parameters
sample	profile	Coordinates1		av. DOR2	predom. typology3	av. T (°C)4	n typo5	n total6
		longitude	latitude
SUT6	Lučane-3	16.591683 E	43.72005 N	1.82	S12, S7, S17	745	191	255
Luč	Lučane-4	16.591884 E	43.720033 N	3.23	S12, S7, S2, S4, S11, S17	732	120	280
SUT5	Lučane-1	16.604867 E	43.722983 N	2.21	P1, G, P2, S19	728	43	74
SUT4	Lučane-1	16.609467 E	43.722617 N	3.67	S11, S12		20	114
SUT3	Lučane-1	16.609467 E	43.722617 N	2.08	S24, S23	831	117	155
SUT1	Lučane-1	16.61205 E	43.724267 N	1.94	P2, S7, S9, P1, S4, S13	729	126	177
Šolto 2	Solto	16.666782 E	43.719684 N	3.43	S19, S22		15	44
Šolto1	Solto	16.666782 E	43.719684 N	1.86	S23, S22, P5, S17, S18, S24	814	111	153
CK I	Crveni Klanac	16.749552 E	43.587826 N	2.46	S12, S22, S17, S7	762	88	149
CK II	Crveni Klanac	16.746027 E	43.590524 N	2.13	P1, S4, S6, P4	700	32	77
CKM 23	Crveni Klanac	16.749552 E	43.587826 N	2.75	S22, S12, S7, S2, S14, S20, G	746	28	53
1-STN- coordinates
2 - average degree of roundness (according to Zeh & Cabral 2022)
3 - predominant zircon topologies (more than 40% of total population) - see Fig. 3.
4 - average temperature, according to Pupin (1980)
5- number of zircon grains with determined typologies
6- total number of zircon grains in sample

## Sheet: CK I
Grain number	DOR	Typology
1	4
2	3	S17
3	2	S11
4	3	S16
5	4
6	4
7	5
8	2	S17
9	1	S23
10	4
11	3
12	1
13	1	S12
14	1	S17
15	1	S22
16	2	S6
17	4
18	2	S18
19	1	S13
20	5
21	1	P4
22	4
23	1
24	2	S18
25	1	S24
26	1	S7
27	4
28	2	S11
29	1	P5
30	2	S18
31	4
32	1	S7
33	2	S8
34	2	P3
35	2	J5
36	1
37	3	S18
38	4
39	1	S23
40	2	S4
41	2
42	3	S12
43	2
44	2	S17
45	4
46	2	S11
47	3	S2
48	3
49	2	P2
50	3
51	2	S20
52	3
53	1	P1
54	4
55	4
56	2	S8
57	4
58	3	S17
59	2	S17
60	2	S12
61	2	Q2
62	4
63	2
64	3	S17
65	2	S7
66	2	L3
67	2	S12
68	2
69	4
70	4
71	1
72	4
73	2	S2
74	5
75	3
76	4
77	3	S13
78	3	S3
79	2
80	5
81	2	S22
82	5
83	4
84	2	S11
85	3	S14
86	2	S18
87	2	J1
88	3	S12
89	2	S22
90	2	S20
91	3	S17
92	4
93	3	S3
94	1	S12
95	4
96	3	S6
97	1	S6
98	2	S2
99	5
100	5
101	3	S7
102	1	P3
103	2
104	4
105	4
106	2
107	4
108	3	J2
109	2	S22
110	2	S19
111	1	S16
112	4
113	2	P1
114	2	S15
115	1
116	2	S22
117	1	S12
118	2
119	2	S12
120	1	S7
121	3	S12
122	4
123	1	S23
124	1
125	2	P4
126	4
127	2	S4
128	1
129	2	S12
130	1	S15
131	1	S22
132	1	S4
133	3	S7
134	1	S6
135	1	G
136	4
137	2	S21
138	2	S17
139	1
140	2	S20
141	3	S22
142	4
143	2	S16
144	2
145	1
146	1	J3
147	1	S11
148	4
149	1

## Sheet: CK II
Grain number	DOR	Typology
150	1	L4
151	1
152	1	S14
153	1
154	2
155	1
156	1	P2
157	1	S18
158	1	P4
159	1	S5
160	2
161	2	P1
162	1
163	1	S4
164	2	P2
165	1	S4
166	1
167	2
168	2
169	2
170	1	S7
171	1	S6
172	1
173	1
174	2	S3
175	1	S12
176	1	S6
177	1
178	2
179	1
180	4
181	2
182	1	S19
183	1
184	1
185	2
186	2	P1
187	2
188	1
189	1	S15
190	2
191	2	P1
192	1	P1
193	2
194	1	S6
195	1
196	2
197	2	S4
198	2	S4
199	2
200	4
201	2	S2
202	2	S3
203	3	S1
204	3	S6
205	4
206	4
207	4
208	2
209	5
210	4
211	3	S8
212	2
213	4
214	5
215	4
216	4
217	4
218	4
219	4
220	2	P4
221	1	P4
222	4
223	4
224	3	S17
225	4
226	2	S10

## Sheet: LUČ
Grain number	DOR	Typology
227	3	S4
228	1	S4
229	2	S12
230	4
231	3	S2
232	3	S7
233	2	S12
234	3	L1
235	1	S24
236	1	S8
237	1	S17
238	2	S3
239	4
240	4
241	4
242	2
243	4
244	3	S12
245	3	S2
246	4
247	2	S12
248	3	S2
249	2	S6
250	1	S24
251	1	S7
252	2	S12
253	3	S22
254	2	S18
255	4
256	3
257	4
258	3	S16
259	4
260	2	S24
261	3	S2
262	3
263	4
264	4
265	4
266	4
267	1	P4
268	2
269	2	S18
270	4
271	3
272	3
273	2	S7
274	4
275	3	S3
276	1	J3
277	4
278	4
279	2	S22
280	4
281	3	L2
282	5
283	2	S12
284	2	S23
285	3
286	2	S7
287	4
288	4
289	4
290	4
291	3	S6
292	4
293	4	S2
294	4
295	4
296	4
297	3	S2
298	4
299	4
300	5
301	3	S2
302	1	S19
303	3	L2
304	3	S25
305	2	S17
306	4
307	1	S20
308	4
309	3	S7
310	3	S2
311	2	S8
312	4
313	4
314	3	S4
315	1	S4
316	4
317	3
318	4
319	2	S5
320	1	S10
321	2	S15
322	3	S3
323	4
324	4
325	3	S1
326	3
327	4
328	1	S25
329	4
330	2	S14
331	1	S23
332	3	S8
333	3	S25
334	3	S11
335	4
336	4
337	5
338	4
339	4
340	2	S15
341	3	S12
342	4
343	1	P3
344	4
345	2	S11
346	2	S16
347	4
348	5
349	1	S12
350	4
351	4
352	3	S3
353	3	S13
354	3	S4
355	4
356	4
357	2	S20
358	5
359	4
360	4
361	4
362	4
363	4
364	4
365	3	S8
366	1	S23
367	5
368	3	S7
369	3
370	3	S11
371	1	S15
372	3	S17
373	2	S14
374	5
375	4
376	4
377	3
378	4
379	2	S11
380	3	S3
381	5
382	4
383	2	S1
384	5
385	4
386	4
387	3	S12
388	3
389	4
390	4
391	2
392	3	S7
393	2	S16
394	4
395	5
396	5
397	2
398	4
399	4
400	3	S4
401	4
402	2	S13
403	3	S11
404	4
405	2
406	4
407	4
408	3	S9
409	4
410	4
411	5
412	1	S13
413	4
414	4
415	4
416	4
417	4
418	4
419	3	P1
420	1	S19
421	2	S24
422	5
423	4
424	4
425	3	S5
426	4
427	3
428	2	S19
429	5
430	2
431	3	S12
432	5
433	4
434	4
435	4
436	3	G
437	4
438	4
439	4
440	5
441	1	S3
442	5
443	4
444	3	S8
445	3	S2
446	5
447	4
448	4
449	4
450	4
451	1	S9
452	4
453	4
454	5
455	4
456	4
457	4
458	4
459	3	S11
460	4
461	4
462	2	S11
463	5
464	3
465	4
466	5
467	5
468	4
469	4
470	4
471	4
472	4
473	2	S17
474	4
475	3	S17
476	2	S7
477	3
478	2	S13
479	3	S7
480	3	S4
481	3
482	3
483	2	S7
484	1	S12
485	2
486	3	S17
487	4
488	4
489	3	S2
490	2	S13
491	2	S17
492	4
493	1	S22
494	5
495	4
496	1	S7
497	5
498	3	S12
499	3	G
500	3	S20
501	1	S22
502	3	S13
503	2	S5
504	5
505	3
506	2

## Sheet: ŠOLTO 1
Grain number	DOR	Typology
507	1	S24
508	4
509	1	P4
510	1
511	1	S10
512	1	S14
513	2
514	1	S20
515	2	S14
516	1
517	2	S19
518	1	D
519	1
520	4
521	4
522	2
523	2	S23
524	1
525	1	P2
526	3	S23
527	4
528	1	S15
529	1	S17
530	1	S16
531	1	P2
532	2
533	2
534	3	S12
535	1	P1
536	1	P5
537	1	S14
538	3	S23
539	1	S20
540	1
541	2	S18
542	1	P3
543	1	S23
544	4
545	2	S17
546	5
547	4
548	1
549	4
550	1	S17
551	1	S25
552	4
553	3
554	2	S22
555	2	S17
556	3	S21
557	2	S18
558	2	S20
559	4
560	1	P5
561	1	J4
562	2	S19
563	1	S20
564	1
565	3	J2
566	1
567	2	S13
568	2
569	2
570	1	J3
571	1	S16
572	1	P5
573	1	P5
574	1
575	5
576	1	P1
577	1	S13
578	1	S21
579	1	S22
580	3	S23
581	2	S19
582	1	P3
583	5
584	5
585	4
586	2	P2
587	1	P4
588	4
589	1	S24
590	1
591	1	P5
592	2
593	2	P3
594	2	S8
595	4
596	3
597	2	J2
598	1	S18
599	1	S25
600	1	P4
601	2	S17
602	1	S17
603	2	S19
604	1	S23
605	1	S18
606	2	S22
607	1	S23
608	1	S14
609	3	J1
610	1	S15
611	2	S24
612	1	S23
613	1	S22
614	2	S22
615	1	P2
616	2
617	2	S23
618	1	P4
619	2	J4
620	2
621	1	S23
622	1	J1
623	1	P3
624	1	P3
625	2	S24
626	4
627	2	S15
628	2	S22
629	1
630	1
631	2	S25
632	2	S20
633	2	P4
634	2	S20
635	3	S21
636	1
637	1	P5
638	1	D
639	1	J4
640	1	S22
641	1	S22
642	4
643	2
644	1	P5
645	1	S18
646	1
647	2	S22
648	1	P5
649	4
650	2	S24
651	3	S23
652	1	P4
653	3	S23
654	4
655	1	S17
656	2	J3
657	1	S24
658	2	S14
659	1	S12

## Sheet: ŠOLTO 2
Grain number	DOR	Typology
660	4
661	2
662	2	S22
663	3
664	2	S22
665	4
666	1
667	3	S7
668	2
669	4
670	5
671	1	P1
672	5
673	4
674	4
675	4
676	4
677	4
678	3	S19
679	1	S19
680	3	S4
681	2	S17
682	4
683	4
684	2	S24
685	5
686	4
687	4
688	4
689	5
690	3	S18
691	2	S16
692	3	J2
693	5
694	5
695	3	S23
696	4
697	4
698	2	S19
699	2	S6
700	5
701	5
702	4
703	5

## Sheet: SUT 1
Grain number	DOR	Typology
704	4
705	2	S23
706	3
707	2	J4
708	1	P2
709	3
710	1
711	2	S24
712	1	S2
713	2	S12
714	3	P1
715	2	L3
716	1	L5
717	3	S7
718	2
719	1
720	2	S2
721	3
722	4
723	1	P2
724	2	S9
725	1	S4
726	1	S5
727	1
728	2	S24
729	2	S1
730	4
731	1	S7
732	2
733	2	S18
734	2	S5
735	1	S19
736	2	P1
737	2
738	2	S22
739	3	S20
740	1	S18
741	1	P1
742	3	S13
743	1	P2
744	2	S4
745	3	S2
746	2	S3
747	4
748	4
749	2	J4
750	2
751	4
752	1	S9
753	2	P5
754	2	S7
755	1	S5
756	3	S12
757	2
758	2	P4
759	1	S9
760	2	S22
761	1
762	3	S4
763	2
764	1	S9
765	2	P1
766	1	S12
767	2	S7
768	1	P4
769	2
770	2	S19
771	2	S15
772	2	S12
773	2	S5
774	1	S20
775	2	L4
776	2	P4
777	2	S2
778	2
779	2
780	2	S24
781	4
782	4
783	4
784	3	S7
785	3
786	2	S2
787	2	S10
788	1	P1
789	4
790	2	S12
791	2	S9
792	2
793	2	D
794	2	S8
795	2
796	3	S11
797	2
798	1	S13
799	2
800	2
801	2	S7
802	3	S13
803	2	J4
804	1
805	4
806	1	S10
807	2	P2
808	2
809	2	S7
810	2	S4
811	2	S22
812	4
813	3	P2
814	1	S2
815	2	S7
816	2	G
817	4
818	1	S9
819	1	S17
820	1
821	1	P4
822	3	S13
823	2	P4
824	1	P2
825	3	S3
826	1	S25
827	2
828	2	P2
829	1	S4
830	2	S6
831	1	P2
832	2
833	2	S8
834	1	P3
835	1	S9
836	1	S17
837	1	S19
838	2	S14
839	2
840	1	G
841	2	S9
842	2
843	2	J1
844	1	P1
845	2	S1
846	1	S17
847	2	S7
848	1
849	1
850	2	S9
851	2	S13
852	2	S3
853	2	S23
854	2	S6
855	1	S13
856	1	S17
857	2
858	2	S4
859	1	S5
860	2	P1
861	2	S13
862	2
863	3
864	2	S18
865	1	S5
866	1	P2
867	2	P2
868	1
869	1	S13
870	2
871	2	P4
872	2	S21
873	2	S23
874	2	S4
875	2
876	1	S17
877	2
878	1	S20
879	2	S18
880	1	P2

## Sheet: SUT 3
Grain number	DOR	Typology
881	1	S24
882	1	S23
883	2	S12
884	5
885	1	S22
886	1	S22
887	2
888	1	S24
889	2	S23
890	3	S18
891	4
892	1	S18
893	4
894	5
895	5
896	2	J3
897	2	S23
898	2	S18
899	1	S24
900	2	S22
901	1	S24
902	1	S23
903	3	S22
904	5
905	3
906	1	S19
907	1	S23
908	1	S18
909	5
910	1	S19
911	1	S17
912	1	S24
913	1	S23
914	1	S24
915	3	S17
916	4
917	3	S13
918	2	S12
919	1	J4
920	1	S12
921	5
922	1	S23
923	4
924	2
925	5
926	2
927	3	S14
928	1
929	3	J2
930	3	S4
931	4
932	2	S21
933	2
934	4
935	3	J3
936	3	S22
937	4
938	3	S17
939	1
940	5
941	2
942	2	S5
943	2	S23
944	2	S24
945	4
946	1	S24
947	2	J3
948	1	S23
949	1	J3
950	4
951	2
952	2	S22
953	1	S24
954	1	S24
955	5
956	2	S18
957	3
958	5
959	2	J4
960	2
961	1
962	1	S12
963	1	S23
964	2	S7
965	2	S23
966	2	S23
967	4
968	1	S24
969	1	J4
970	4
971	2	S24
972	2
973	1	S24
974	2	S18
975	3
976	4
977	5
978	2	S24
979	1	S24
980	1	S23
981	1	S24
982	4
983	1	S13
984	3	S22
985	1	S25
986	1	S23
987	2	S22
988	2	S19
989	3	S23
990	2	S25
991	2	S22
992	1	S23
993	1	S24
994	1	S18
995	2	S25
996	2	S18
997	1	S22
998	1	S24
999	2	S24
1000	2	S23
1001	2	S18
1002	1	S24
1003	1	S17
1004	2	J5
1005	1	S18
1006	1	S23
1007	1	S22
1008	1	S23
1009	1	S18
1010	1	S24
1011	1	S23
1012	2	S17
1013	1	J4
1014	1	J3
1015	1	S24
1016	1	J4
1017	1	D
1018	2	J4
1019	2	S8
1020	2	S12
1021	1	J4
1022	1	S24
1023	2	S24
1024	2	S24
1025	1	S22
1026	2	J2
1027	2	S13
1028	2	J4
1029	1	S24
1030	2	S18
1031	2	S13
1032	2	S3
1033	2	S23
1034	2	S23
1035	2	P1

## Sheet: SUT 4
Grain number	DOR	Typology
1036	4
1037	4
1038	4
1039	4
1040	3	S12
1041	4
1042	1	S24
1043	2
1044	5
1045	4
1046	4
1047	2
1048	1
1049	4
1050	5
1051	3
1052	3
1053	3	S11
1054	5
1055	2	S13
1056	1	S5
1057	2	S8
1058	3
1059	4
1060	1
1061	2	P3
1062	1	S12
1063	4
1064	3	L4
1065	4
1066	4
1067	4
1068	5
1069	1	P2
1070	5
1071	2	S4
1072	1
1073	4
1074	4
1075	5
1076	4
1077	4
1078	5
1079	4
1080	2	S7
1081	4
1082	1	P2
1083	4
1084	5
1085	2	S12
1086	4
1087	3
1088	5
1089	4
1090	5
1091	1	S6
1092	4
1093	3
1094	4
1095	4
1096	2	S13
1097	4
1098	4
1099	5
1100	4
1101	3	S12
1102	4
1103	4
1104	5
1105	3
1106	4
1107	4
1108	5
1109	5
1110	4
1111	3
1112	5
1113	4
1114	4
1115	5
1116	4
1117	5
1118	1	P1
1119	4
1120	4
1121	2
1122	4
1123	4
1124	5
1125	5
1126	5
1127	4
1128	5
1129	4
1130	4
1131	5
1132	1	P5
1133	4
1134	4
1135	5
1136	4
1137	4
1138	5
1139	4
1140	4
1141	5
1142	4
1143	4
1144	5
1145	4
1146	4
1147	4
1148	5
1149	3	S18

## Sheet: SUT 5
Grain number	DOR	Typology
1150	1
1151	2
1152	2
1153	1	S12
1154	1	P1
1155	1
1156	1	P1
1157	2	J4
1158	3	S23
1159	2
1160	1	S20
1161	2	S3
1162	4
1163	1
1164	2
1165	2	S9
1166	3	S19
1167	1	S14
1168	4
1169	5
1170	1	P2
1171	2	S19
1172	3
1173	2	P1
1174	1	P2
1175	2	G
1176	1	G
1177	5
1178	4
1179	2	S17
1180	2	S12
1181	1	S8
1182	2	P1
1183	4
1184	2	S19
1185	2
1186	1	S12
1187	2	P1
1188	1
1189	1	P3
1190	1
1191	2
1192	3	S25
1193	1	P3
1194	1	P2
1195	2
1196	4
1197	1	S18
1198	2	S25
1199	3
1200	2	S17
1201	2	P1
1202	4
1203	2	P1
1204	2
1205	1	P2
1206	5
1207	1	P1
1208	3
1209	2	S19
1210	2	S20
1211	3	S5
1212	1	G
1213	5
1214	3	S18
1215	2	S3
1216	1	G
1217
1218	2	S13
1219	5
1220	2
1221	2
1222	5
1223	2	S23

[truncated: 2 more sheets: SUT 6, CKM 23]
